# Supplementary material for: An Integrative Variant Scoring Function for Finding Novel Genes Associated with Ovarian and Thyroid Cancer
Source: Int J Environ Res Public Health. 2026 Mar 26;23(4):420. doi: 10.3390/ijerph23040420 (PMC13115708; doi:10.3390/ijerph23040420)
Supplement: Supplementary file 1 [file ijerph-23-00420-s001.zip]

Archive with 13 entries (11 files):
- ijerph-4099470-supplementary/
- ijerph-4099470-supplementary/Supplementary Files/
- ijerph-4099470-supplementary/Supplementary Files/CSQ Columns and Descriptions.xlsx
- ijerph-4099470-supplementary/Supplementary Files/iQG.py
- ijerph-4099470-supplementary/Supplementary Files/KEGG Bar Graphs.xlsx
- ijerph-4099470-supplementary/Supplementary Files/OvCa_CADD.csv
- ijerph-4099470-supplementary/Supplementary Files/OvCa_FATHMM.csv
- ijerph-4099470-supplementary/Supplementary Files/OvCa_KnownGenes.csv
- ijerph-4099470-supplementary/Supplementary Files/OvCa_variants.csv
- ijerph-4099470-supplementary/Supplementary Files/ThCa_CADD.txt.zip
- ijerph-4099470-supplementary/Supplementary Files/ThCa_FATHMM.csv
- ijerph-4099470-supplementary/Supplementary Files/ThCa_KnownGenes.csv
- ijerph-4099470-supplementary/Supplementary Files/ThCa_variants.csv
