# Supplementary material for: An Integrative Variant Scoring Function for Finding Novel Genes Associated with Ovarian and Thyroid Cancer
Source: Int J Environ Res Public Health. 2026 Mar 26;23(4):420. doi: 10.3390/ijerph23040420 (PMC13115708; doi:10.3390/ijerph23040420)
Supplement: Supplementary file 1 [file ijerph-23-00420-s001.zip › ijerph-4099470-supplementary/Supplementary Files/CSQ Columns and Descriptions.xlsx]

## Sheet: CSQ Entries
Field	Description
Allele	The variant allele used to calculate the consequence
Consequence	Consequence type of this variant
IMPACT	The impact modifier for the consequence type
SYMBOL	The HUGO gene symbol
Gene	Ensembl stable ID of the affected gene
Feature_type	Type of feature. Currently one of Transcript, RegulatoryFeature, MotifFeature.
Feature	Ensembl stable ID of the feature
BIOTYPE	The type of transcript or regulatory feature (e.g. protein_coding)
EXON	Exon number (out of total exons)
INTRON	Intron number (out of total introns)
HGVSc	The HGVS coding sequence name
HGVSp	The HGVS protein sequence name
cDNA_position	Relative position of base pair in cDNA sequence
CDS_position	Relative position of base pair in coding sequence
Protein_position	Relative position of the affected amino acid in protein
Amino_acids	Change in amino acids (only given if the variant affects the protein-coding sequence)
Codon	The affected codons with the variant base in upper case
Existing_variation	Known identifier of existing variant; usually a dbSNP rs number if applicable
ALLELE_NUM	Allele number from input; 0 is reference, 1 is first alternate, etc.
DISTANCE	Shortest distance from variant to transcript
STRAND	The DNA strand (1 or -1) on which the transcript/feature lies
FLAGS	Transcript quality flags
VARIANT_CLASS	Sequence Ontology variant class
SYMBOL_SOURCE	The source of the gene symbol
HGNC_ID	HGNC gene ID
CANONICAL	A flag indicating if the transcript is denoted as the canonical transcript for this gene
TSL	Transcript support level
APPRIS	APPRIS isoform annotation
CCDS	The CCDS identifer for this transcript, where applicable
ENSP	The Ensembl protein identifier of the affected transcript
SWISSPROT	UniProtKB/Swiss-Prot identifier of protein product
TREMBL	UniProtKB/TrEMBL identifier of protein product
UNIPARC	UniParc identifier of protein product
RefSeq	RefSeq gene ID
GENE_PHENO	Indicates if the gene is associated with a phenotype, disease or trait
SIFT	The SIFT prediction and/or score, with both given as prediction (score)
PolyPhen	The PolyPhen prediction and/or score
DOMAINS	The source and identifier of any overlapping protein domains
HGVS_OFFSET	Indicates by how many bases the HGVS notations for this variant have been shifted
GMAF	Non-reference allele and frequency of existing variant in 1000 Genomes
AFR_MAF	Non-reference allele and frequency of existing variant in 1000 Genomes combined African population
AMR_MAF	Non-reference allele and frequency of existing variant in 1000 Genomes combined American population
EAS_MAF	Non-reference allele and frequency of existing variant in 1000 Genomes combined East Asian population
EUR_MAF	Non-reference allele and frequency of existing variant in 1000 Genomes combined European population
SAS_MAF	Non-reference allele and frequency of existing variant in 1000 Genomes combined South Asian population
AA_MAF	Non-reference allele and frequency of existing variant in NHLBI-ESP African American population
EA_MAF	Non-reference allele and frequency of existing variant in NHLBI-ESP European American population
ExAC_MAF	Frequency of existing variant in ExAC combined population
ExAC_Adj_MAF	Adjusted frequency of existing variant in ExAC combined population
ExAC_AFR_MAF	Frequency of existing variant in ExAC African/American population
ExAC_AMR_MAF	Frequency of existing variant in ExAC American population
ExAC_EAS_MAF	Frequency of existing variant in ExAC East Asian population
ExAC_FIN_MAF	Frequency of existing variant in ExAC Finnish population
ExAC_NFE_MAF	Frequency of existing variant in ExAC Non-Finnish European population
ExAC_OTH_MAF	Frequency of existing variant in ExAC combined other combined populations
ExAC_SAS_MAF	Frequency of existing variant in ExAC South Asian population
CLIN_SIG	Clinical significance of variant from dbSNP
SOMATIC	Somatic status of existing variant(s)
PHENO	Indicates if existing variant is associated with a phenotype, disease or trait
PUBMED	Pubmed ID(s) of publications that cite existing variant
MOTIF_NAME	The source and identifier of a transcription factor binding profile aligned at this position
MOTIF_POS	The relative position of the variation in the aligned TFBP
HIGH_INF_POS	A flag indicating if the variant falls in a high information position of a transcription factor binding profile (TFBP)
MOTIF_SCORE_CHANGE	The difference in motif score of the reference and variant sequences for the TFBP
ENTREZ	Entrez ID
EVIDENCE	Evidence that the variant exists

## Sheet: Citation
Reference
File Format: VCF - GDC Docs. (2025). Cancer.gov. https://docs.gdc.cancer.gov/Data/File_Formats/VCF_Format/
