# Supplementary material for: An Integrative Variant Scoring Function for Finding Novel Genes Associated with Ovarian and Thyroid Cancer
Source: Int J Environ Res Public Health. 2026 Mar 26;23(4):420. doi: 10.3390/ijerph23040420 (PMC13115708; doi:10.3390/ijerph23040420)
Supplement: Supplementary file 1 [file ijerph-23-00420-s001.zip › ijerph-4099470-supplementary/Supplementary Files/KEGG Bar Graphs.xlsx]

## Sheet: Bar Graphs
OC KEGG Pathways
term description	# Known Genes	# Novel Genes
ECM-receptor interaction(88)	3	7
Hippo signaling pathway - multiple species(28)	2	1
Arrhythmogenic right ventricular cardiomyopathy(77)	4	3
Type II diabetes mellitus(45)	2	2
Hypertrophic cardiomyopathy(88)	3	4
GnRH secretion(63)	2	3
Dilated cardiomyopathy(94)	3	4
Focal adhesion(195)	6	7
Insulin secretion(82)	3	2
Cortisol synthesis and secretion(65)	1	3
Renin secretion(66)	2	2
Protein digestion and absorption(100)	1	5
ThCa KEGG Pathways
term description	# Known Genes	# Novel Genes
GnRH secretion(63)	3	4
Type II diabetes mellitus(45)	0	4
Thyroid cancer(37)	3	0
Cholinergic synapse(109)	3	5
Bladder cancer(40)	3	0
Endometrial cancer(58)	4	0
Long-term depression(59)	3	1
Serotonergic synapse(108)	3	4
Long-term potentiation(63)	3	1
Renal cell carcinoma(65)	4	0
Acute myeloid leukemia(67)	4	0
Non-small cell lung cancer(68)	4	0

## Sheet: Ovarian
#term ID	term description	observed gene count	background gene count	strength	false discovery rate	matching proteins in your network (IDs)	matching proteins in your network (labels)	Known Genes List	# Known Genes	Novel Genes List	# Novel Genes
hsa04512	ECM-receptor interaction(88)	10	88	1.18	1.12e-06	9606.ENSP00000225964,9606.ENSP00000261405,9606.ENSP00000280481,9606.ENSP00000295550,9606.ENSP00000297268,9606.ENSP00000369889,9606.ENSP00000374309,9606.ENSP00000378340,9606.ENSP00000392423,9606.ENSP00000400365	['COL1A1', 'VWF', 'FREM2', 'COL6A3', 'COL1A2', 'COL2A1', 'LAMA1', 'COL4A6', 'RELN', 'LAMA2']	['RELN', 'COL1A2', 'LAMA2']	3	['FREM2', 'COL6A3', 'LAMA1', 'COL4A6', 'COL2A1', 'COL1A1', 'VWF']	7
hsa04392	Hippo signaling pathway - multiple species(28)	3	28	1.15	0.0224	9606.ENSP00000299441,9606.ENSP00000349768,9606.ENSP00000377862	['DCHS1', 'DCHS2', 'FAT4']	['DCHS1', 'FAT4']	2	['DCHS2']	1
hsa05412	Arrhythmogenic right ventricular cardiomyopathy(77)	7	77	1.08	0.00027	9606.ENSP00000266376,9606.ENSP00000355192,9606.ENSP00000355533,9606.ENSP00000365441,9606.ENSP00000374309,9606.ENSP00000400365,9606.ENSP00000422007	['CACNA1C', 'CACNA1S', 'RYR2', 'CACNA1F', 'LAMA1', 'LAMA2', 'ACTN3']	['CACNA1C', 'ACTN3', 'RYR2', 'LAMA2']	4	['CACNA1S', 'LAMA1', 'CACNA1F']	3
hsa04930	Type II diabetes mellitus(45)	4	45	1.07	0.0111	9606.ENSP00000266376,9606.ENSP00000352011,9606.ENSP00000489829,9606.ENSP00000494321	['CACNA1C', 'CACNA1G', 'CACNA1A', 'ABCC8']	['CACNA1C', 'ABCC8']	2	['CACNA1G', 'CACNA1A']	2
hsa05410	Hypertrophic cardiomyopathy(88)	7	88	1.02	0.0005	9606.ENSP00000266376,9606.ENSP00000347507,9606.ENSP00000355192,9606.ENSP00000355533,9606.ENSP00000365441,9606.ENSP00000374309,9606.ENSP00000400365	['CACNA1C', 'MYH7', 'CACNA1S', 'RYR2', 'CACNA1F', 'LAMA1', 'LAMA2']	['CACNA1C', 'RYR2', 'LAMA2']	3	['CACNA1S', 'MYH7', 'LAMA1', 'CACNA1F']	4
hsa04929	GnRH secretion(63)	5	63	1.02	0.0045	9606.ENSP00000256078,9606.ENSP00000266376,9606.ENSP00000352011,9606.ENSP00000355192,9606.ENSP00000365441	['KRAS', 'CACNA1C', 'CACNA1G', 'CACNA1S', 'CACNA1F']	['CACNA1C', 'KRAS']	2	['CACNA1S', 'CACNA1G', 'CACNA1F']	3
hsa05414	Dilated cardiomyopathy(94)	7	94	0.99	0.00062	9606.ENSP00000266376,9606.ENSP00000347507,9606.ENSP00000355192,9606.ENSP00000355533,9606.ENSP00000365441,9606.ENSP00000374309,9606.ENSP00000400365	['CACNA1C', 'MYH7', 'CACNA1S', 'RYR2', 'CACNA1F', 'LAMA1', 'LAMA2']	['CACNA1C', 'RYR2', 'LAMA2']	3	['CACNA1S', 'MYH7', 'LAMA1', 'CACNA1F']	4
hsa04510	Focal adhesion(195)	13	195	0.95	1.12e-06	9606.ENSP00000225964,9606.ENSP00000261405,9606.ENSP00000295550,9606.ENSP00000297268,9606.ENSP00000327145,9606.ENSP00000360916,9606.ENSP00000369889,9606.ENSP00000374309,9606.ENSP00000378340,9606.ENSP00000392423,9606.ENSP00000400365,9606.ENSP00000420213,9606.ENSP00000500409	['COL1A1', 'VWF', 'COL6A3', 'COL1A2', 'FLNC', 'VAV2', 'COL2A1', 'LAMA1', 'COL4A6', 'RELN', 'LAMA2', 'FLNB', 'ARHGAP35']	['RELN', 'COL1A2', 'FLNB', 'ARHGAP35', 'FLNC', 'LAMA2']	6	['COL6A3', 'LAMA1', 'VAV2', 'COL4A6', 'COL2A1', 'COL1A1', 'VWF']	7
hsa04911	Insulin secretion(82)	5	82	0.91	0.0111	9606.ENSP00000266376,9606.ENSP00000355192,9606.ENSP00000355533,9606.ENSP00000365441,9606.ENSP00000494321	['CACNA1C', 'CACNA1S', 'RYR2', 'CACNA1F', 'ABCC8']	['CACNA1C', 'RYR2', 'ABCC8']	3	['CACNA1S', 'CACNA1F']	2
hsa04927	Cortisol synthesis and secretion(65)	4	65	0.91	0.0224	9606.ENSP00000266376,9606.ENSP00000352011,9606.ENSP00000355192,9606.ENSP00000365441	['CACNA1C', 'CACNA1G', 'CACNA1S', 'CACNA1F']	['CACNA1C']	1	['CACNA1S', 'CACNA1G', 'CACNA1F']	3
hsa04924	Renin secretion(66)	4	66	0.9	0.0224	9606.ENSP00000266376,9606.ENSP00000351957,9606.ENSP00000355192,9606.ENSP00000365441	['CACNA1C', 'PDE3A', 'CACNA1S', 'CACNA1F']	['CACNA1C', 'PDE3A']	2	['CACNA1S', 'CACNA1F']	2
hsa04974	Protein digestion and absorption(100)	6	100	0.9	0.0045	9606.ENSP00000225964,9606.ENSP00000264828,9606.ENSP00000295550,9606.ENSP00000297268,9606.ENSP00000369889,9606.ENSP00000378340	['COL1A1', 'COL5A3', 'COL6A3', 'COL1A2', 'COL2A1', 'COL4A6']	['COL1A2']	1	['COL6A3', 'COL4A6', 'COL2A1', 'COL5A3', 'COL1A1']	5

## Sheet: Thyroid
#term ID	term description	observed gene count	background gene count	strength	false discovery rate	matching proteins in your network (IDs)	matching proteins in your network (labels)	Known Genes List	# Known Genes	Novel Genes List	# Novel Genes
hsa04929	GnRH secretion(63)	6	63	1.4	4.05e-05	9606.ENSP00000266376,9606.ENSP00000352011,9606.ENSP00000355192,9606.ENSP00000358548,9606.ENSP00000407586,9606.ENSP00000451828	['CACNA1C', 'CACNA1G', 'CACNA1S', 'NRAS', 'HRAS', 'AKT1']	['AKT1', 'NRAS', 'HRAS']	3	['CACNA1G', 'CACNA1C', 'CACNA1S']	3
hsa04930	Type II diabetes mellitus(45)	4	45	1.37	0.002	9606.ENSP00000266376,9606.ENSP00000352011,9606.ENSP00000360423,9606.ENSP00000489829	['CACNA1C', 'CACNA1G', 'CACNA1B', 'CACNA1A']	[]	0	['CACNA1B', 'CACNA1G', 'CACNA1C', 'CACNA1A']	4
hsa05216	Thyroid cancer(37)	3	37	1.33	0.0056	9606.ENSP00000358548,9606.ENSP00000407586,9606.ENSP00000419060	['NRAS', 'HRAS', 'BRAF']	['NRAS', 'HRAS', 'BRAF']	3	[]	0
hsa04725	Cholinergic synapse(109)	8	109	1.29	4.81e-06	9606.ENSP00000266376,9606.ENSP00000355192,9606.ENSP00000358548,9606.ENSP00000360423,9606.ENSP00000407586,9606.ENSP00000451828,9606.ENSP00000463778,9606.ENSP00000489829	['CACNA1C', 'CACNA1S', 'NRAS', 'CACNA1B', 'HRAS', 'AKT1', 'KCNJ12', 'CACNA1A']	['AKT1', 'NRAS', 'HRAS']	3	['CACNA1B', 'CACNA1S', 'CACNA1C', 'KCNJ12', 'CACNA1A']	5
hsa05219	Bladder cancer(40)	3	40	1.29	0.0065	9606.ENSP00000358548,9606.ENSP00000407586,9606.ENSP00000419060	['NRAS', 'HRAS', 'BRAF']	['NRAS', 'HRAS', 'BRAF']	3	[]	0
hsa05213	Endometrial cancer(58)	4	58	1.26	0.0043	9606.ENSP00000358548,9606.ENSP00000407586,9606.ENSP00000419060,9606.ENSP00000451828	['NRAS', 'HRAS', 'BRAF', 'AKT1']	['AKT1', 'NRAS', 'HRAS', 'BRAF']	4	[]	0
hsa04730	Long-term depression(59)	4	59	1.25	0.0043	9606.ENSP00000358548,9606.ENSP00000407586,9606.ENSP00000419060,9606.ENSP00000489829	['NRAS', 'HRAS', 'BRAF', 'CACNA1A']	['NRAS', 'HRAS', 'BRAF']	3	['CACNA1A']	1
hsa04726	Serotonergic synapse(108)	7	108	1.23	4.05e-05	9606.ENSP00000266376,9606.ENSP00000355192,9606.ENSP00000358548,9606.ENSP00000360423,9606.ENSP00000407586,9606.ENSP00000419060,9606.ENSP00000489829	['CACNA1C', 'CACNA1S', 'NRAS', 'CACNA1B', 'HRAS', 'BRAF', 'CACNA1A']	['NRAS', 'HRAS', 'BRAF']	3	['CACNA1B', 'CACNA1C', 'CACNA1A', 'CACNA1S']	4
hsa04720	Long-term potentiation(63)	4	63	1.22	0.0043	9606.ENSP00000266376,9606.ENSP00000358548,9606.ENSP00000407586,9606.ENSP00000419060	['CACNA1C', 'NRAS', 'HRAS', 'BRAF']	['NRAS', 'HRAS', 'BRAF']	3	['CACNA1C']	1
hsa05211	Renal cell carcinoma(65)	4	65	1.21	0.0043	9606.ENSP00000358548,9606.ENSP00000407586,9606.ENSP00000419060,9606.ENSP00000451828	['NRAS', 'HRAS', 'BRAF', 'AKT1']	['AKT1', 'NRAS', 'HRAS', 'BRAF']	4	[]	0
hsa05221	Acute myeloid leukemia(67)	4	67	1.2	0.0043	9606.ENSP00000358548,9606.ENSP00000407586,9606.ENSP00000419060,9606.ENSP00000451828	['NRAS', 'HRAS', 'BRAF', 'AKT1']	['AKT1', 'NRAS', 'HRAS', 'BRAF']	4	[]	0
hsa05223	Non-small cell lung cancer(68)	4	68	1.19	0.0043	9606.ENSP00000358548,9606.ENSP00000407586,9606.ENSP00000419060,9606.ENSP00000451828	['NRAS', 'HRAS', 'BRAF', 'AKT1']	['AKT1', 'NRAS', 'HRAS', 'BRAF']	4	[]	0
