# Supplementary material for: An Integrative Variant Scoring Function for Finding Novel Genes Associated with Ovarian and Thyroid Cancer
Source: Int J Environ Res Public Health. 2026 Mar 26;23(4):420. doi: 10.3390/ijerph23040420 (PMC13115708; doi:10.3390/ijerph23040420)
Supplement: Supplementary file 1 [file ijerph-23-00420-s001.zip › ijerph-4099470-supplementary/Supplementary Files/OvCa_CADD.csv]

Variation ID	Chromosome	Gene	Transcript	Protein change	Deleterious (CADD score)
chr1:183856:A/G:1	chr1	PTPN22	ENST00000359785	intron_variant	None
chr1:943124:T/G:1	chr1	SAMD11	ENST00000342066	intron_variant	None
chr1:943124:T/G:-1	chr1	SAMD11	ENST00000342066	intron_variant	None
chr1:972350:C/G:1	chr1	PLEKHN1	ENST00000379410	L310V	17.96
chr1:972350:C/G:-1	chr1	PLEKHN1	ENST00000379410	L310L	None
chr1:1028407:T/G:1	chr1	AGRN	ENST00000379370	intron_variant	None
chr1:1028407:T/G:-1	chr1	AGRN	ENST00000379370	intron_variant	None
chr1:1300261:A/C:-1	chr1	ACAP3	ENST00000354700	intron_variant	None
chr1:1336562:C/T:1	chr1	DVL1	ENST00000378891	intron_variant	None
chr1:1402457:A/G:-1	chr1	MRPL20	ENST00000344843	intron_variant	None
chr1:1450615:T/G:1	chr1	ATAD3C	ENST00000378785	None	None
chr1:1450615:T/G:-1	chr1	ATAD3C	ENST00000378785	None	None
chr1:1486053:C/A:-1	chr1	ATAD3B	ENST00000308647	intron_variant	None
chr1:1486053:C/A:1	chr1	ATAD3B	ENST00000308647	intron_variant	None
chr1:1495915:T/C:1	chr1	ATAD3B	ENST00000308647	None	None
chr1:1520272:G/T:1	chr1	ATAD3A	ENST00000378755	A264S	10.52
chr1:1520272:G/T:-1	chr1	ATAD3A	ENST00000378755	A264T	16.94
chr1:1734903:A/G:1	chr1	SLC35E2A	ENST00000246421	intron_variant	None
chr1:2135303:T/G:-1	chr1	PRKCZ	ENST00000378567	Y126D	26
chr1:2189679:C/T:1	chr1	FAAP20	ENST00000378546	None	None
chr1:2592753:G/C:-1	chr1	MMEL1	ENST00000378412	intron_variant	None
chr1:2592753:G/C:1	chr1	MMEL1	ENST00000378412	intron_variant	None
chr1:3682484:C/T:-1	chr1	TP73	ENST00000378295	intron_variant	None
chr1:3754314:A/C:-1	chr1	CCDC27	ENST00000294600	intron_variant	None
chr1:3754314:A/C:1	chr1	CCDC27	ENST00000294600	intron_variant	None
chr1:3830146:C/T:-1	chr1	CEP104	ENST00000378230	intron_variant	None
chr1:3848548:G/A:1	chr1	CEP104	ENST00000378230	intron_variant	None
chr1:3872647:A/G:-1	chr1	DFFB	ENST00000378209	intron_variant	None
chr1:3872755:A/G:1	chr1	DFFB	ENST00000378209	intron_variant	None
chr1:5877353:A/C:-1	chr1	NPHP4	ENST00000378156	intron_variant	None
chr1:6088797:T/C:1	chr1	KCNAB2	ENST00000378083	intron_variant	None
chr1:6106389:A/C:-1	chr1	CHD5	ENST00000262450	intron_variant	13.03
chr1:6125849:T/C:1	chr1	CHD5	ENST00000262450	D1363G	22.8
chr1:6130155:C/T:-1	chr1	CHD5	ENST00000262450	intron_variant	None
chr1:6131815:A/C:1	chr1	CHD5	ENST00000262450	intron_variant	None
chr1:6186926:T/C:-1	chr1	RPL22	ENST00000234875	intron_variant	None
chr1:6186926:T/C:1	chr1	RPL22	ENST00000234875	intron_variant	None
chr1:6186929:C/A:1	chr1	RPL22	ENST00000234875	intron_variant	None
chr1:6193300:A/C:-1	chr1	RPL22	ENST00000234875	intron_variant	None
chr1:6212538:T/G:1	chr1	RNF207	ENST00000377939	intron_variant	None
chr1:6212538:T/G:-1	chr1	RNF207	ENST00000377939	intron_variant	None
chr1:6339651:A/G:-1	chr1	ACOT7	ENST00000377855	intron_variant	None
chr1:6440218:C/G:1	chr1	ESPN	ENST00000377828	intron_variant	None
chr1:6440218:C/G:-1	chr1	ESPN	ENST00000377828	intron_variant	None
chr1:6640071:C/A:-1	chr1	DNAJC11	ENST00000377577	intron_variant	None
chr1:6667974:G/T:1	chr1	DNAJC11	ENST00000377577	intron_variant	None
chr1:6667974:G/T:-1	chr1	DNAJC11	ENST00000377577	intron_variant	None
chr1:6834505:G/T:1	chr1	CAMTA1	ENST00000303635	intron_variant	None
chr1:6834505:G/T:-1	chr1	CAMTA1	ENST00000303635	intron_variant	None
chr1:7661951:G/T:1	chr1	CAMTA1	ENST00000303635	intron_variant	None
chr1:7661951:G/T:-1	chr1	CAMTA1	ENST00000303635	intron_variant	None
chr1:7920665:T/G:-1	chr1	TNFRSF9	ENST00000377507	None	None
chr1:7969451:A/G:1	chr1	PARK7	ENST00000493678	intron_variant	None
chr1:8330186:T/C:1	chr1	SLC45A1	ENST00000471889	intron_variant	None
chr1:8363979:C/G:-1	chr1	RERE	ENST00000337907	intron_variant	None
chr1:8951432:C/G:1	chr1	CA6	ENST00000377443	intron_variant	1.309
chr1:8957032:C/T:-1	chr1	CA6	ENST00000377443	intron_variant	None
chr1:8962523:A/G:1	chr1	CA6	ENST00000377443	intron_variant	None
chr1:8974539:A/G:-1	chr1	CA6	ENST00000377443	intron_variant	None
chr1:9022696:T/G:1	chr1	SLC2A7	ENST00000400906	intron_variant	None
chr1:9022696:T/G:-1	chr1	SLC2A7	ENST00000400906	intron_variant	None
chr1:9057312:A/G:-1	chr1	SLC2A5	ENST00000377424	intron_variant	None
chr1:9057316:G/A:1	chr1	SLC2A5	ENST00000377424	intron_variant	None
chr1:9246970:T/G:1	chr1	H6PD	ENST00000377403	V211G	25.2
chr1:9246970:T/G:-1	chr1	H6PD	ENST00000377403	V211A	24.8
chr1:9570109:T/G:1	chr1	SLC25A33	ENST00000302692	intron_variant	None
chr1:9598649:G/A:-1	chr1	TMEM201	ENST00000340381	intron_variant	None
chr1:9850699:T/C:1	chr1	CTNNBIP1	ENST00000377263	None	None
chr1:10256022:T/G:1	chr1	KIF1B	ENST00000263934	intron_variant	None
chr1:10256022:T/G:-1	chr1	KIF1B	ENST00000263934	intron_variant	None
chr1:10310319:A/G:1	chr1	KIF1B	ENST00000263934	intron_variant	None
chr1:10472285:T/C:-1	chr1	DFFA	ENST00000377038	intron_variant	None
chr1:10472285:T/C:1	chr1	DFFA	ENST00000377038	intron_variant	None
chr1:10658555:T/G:1	chr1	CASZ1	ENST00000377022	K454N	28.9
chr1:10659607:T/G:-1	chr1	CASZ1	ENST00000377022	intron_variant	None
chr1:11238249:G/T:1	chr1	MTOR	ENST00000361445	intron_variant	None
chr1:11238249:G/T:-1	chr1	MTOR	ENST00000361445	intron_variant	None
chr1:11240775:T/C:-1	chr1	MTOR	ENST00000361445	intron_variant	None
chr1:11240775:T/C:1	chr1	MTOR	ENST00000361445	intron_variant	None
chr1:11792107:T/G:1	chr1	MTHFR	ENST00000376592	intron_variant	None
chr1:11792107:T/G:-1	chr1	MTHFR	ENST00000376592	intron_variant	None
chr1:11800024:C/G:-1	chr1	MTHFR	ENST00000376592	intron_variant	None
chr1:11819314:A/G:1	chr1	CLCN6	ENST00000346436	intron_variant	None
chr1:11819314:A/G:-1	chr1	CLCN6	ENST00000346436	intron_variant	None
chr1:12001347:T/G:1	chr1	MFN2	ENST00000235329	intron_variant	None
chr1:12001347:T/G:-1	chr1	MFN2	ENST00000235329	intron_variant	None
chr1:12001396:T/C:-1	chr1	MFN2	ENST00000235329	intron_variant	9.47
chr1:12001396:T/C:1	chr1	MFN2	ENST00000235329	intron_variant	7.665
chr1:12260619:G/T:-1	chr1	VPS13D	ENST00000358136	intron_variant	None
chr1:12262102:A/C:1	chr1	VPS13D	ENST00000358136	intron_variant	None
chr1:12268286:C/T:-1	chr1	VPS13D	ENST00000358136	intron_variant	None
chr1:12436357:G/T:1	chr1	VPS13D	ENST00000358136	intron_variant	None
chr1:12436357:G/T:-1	chr1	VPS13D	ENST00000358136	intron_variant	None
chr1:13318216:C/G:1	chr1	PRAMEF15	ENST00000330087	intron_variant	None
chr1:13368963:G/A:-1	chr1	PRAMEF18	ENST00000540591	None	None
chr1:13368964:C/T:1	chr1	PRAMEF18	ENST00000540591	None	None
chr1:13370388:G/A:-1	chr1	PRAMEF18	ENST00000540591	intron_variant	None
chr1:13419028:C/T:1	chr1	PRAMEF20	ENST00000316412	intron_variant	None
chr1:13419028:C/T:-1	chr1	PRAMEF20	ENST00000316412	intron_variant	None
chr1:14960630:C/T:-1	chr1	KAZN	ENST00000376030	intron_variant	None
chr1:15060375:G/A:-1	chr1	KAZN	ENST00000376030	intron_variant	None
chr1:15060375:G/A:1	chr1	KAZN	ENST00000376030	intron_variant	None
chr1:15192461:C/T:-1	chr1	TMEM51	ENST00000428417	intron_variant	None
chr1:15215041:C/T:1	chr1	TMEM51	ENST00000428417	None	None
chr1:15505888:G/T:1	chr1	CASP9	ENST00000333868	intron_variant	None
chr1:15938625:T/G:1	chr1	SPEN	ENST00000375759	intron_variant	None
chr1:16023667:C/T:1	chr1	CLCNKA	ENST00000331433	intron_variant	None
chr1:16023667:C/T:-1	chr1	CLCNKA	ENST00000331433	intron_variant	None
chr1:16024991:C/G:-1	chr1	CLCNKA	ENST00000331433	intron_variant	None
chr1:16032027:C/A:-1	chr1	CLCNKA	ENST00000331433	intron_variant	None
chr1:16032027:C/A:1	chr1	CLCNKA	ENST00000331433	intron_variant	None
chr1:16049471:G/A:-1	chr1	CLCNKB	ENST00000375679	intron_variant	None
chr1:16051504:C/T:1	chr1	CLCNKB	ENST00000375679	T418T	11.49
chr1:16058680:G/A:-1	chr1	FAM131C	ENST00000375662	S200S	7.157
chr1:16062061:C/T:1	chr1	FAM131C	ENST00000375662	intron_variant	None
chr1:16199471:T/C:1	chr1	ARHGEF19	ENST00000270747	intron_variant	None
chr1:16404087:C/G:-1	chr1	SPATA21	ENST00000335496	intron_variant	None
chr1:16409516:T/G:1	chr1	SPATA21	ENST00000335496	intron_variant	None
chr1:16409516:T/G:-1	chr1	SPATA21	ENST00000335496	intron_variant	None
chr1:16456019:C/T:-1	chr1	NECAP2	ENST00000443980	intron_variant	None
chr1:16456024:C/T:1	chr1	NECAP2	ENST00000443980	intron_variant	None
chr1:16927545:G/T:1	chr1	CROCC	ENST00000375541	intron_variant	None
chr1:16927545:G/T:-1	chr1	CROCC	ENST00000375541	intron_variant	None
chr1:16930009:T/C:1	chr1	CROCC	ENST00000375541	L172P	25.9
chr1:16937595:A/G:-1	chr1	CROCC	ENST00000375541	intron_variant	None
chr1:16937801:G/A:-1	chr1	CROCC	ENST00000375541	intron_variant	None
chr1:16937801:G/A:1	chr1	CROCC	ENST00000375541	intron_variant	None
chr1:16938676:A/G:1	chr1	CROCC	ENST00000375541	intron_variant	None
chr1:16938676:A/G:-1	chr1	CROCC	ENST00000375541	intron_variant	None
chr1:16940153:C/T:1	chr1	CROCC	ENST00000375541	intron_variant	None
chr1:16945441:C/G:-1	chr1	CROCC	ENST00000375541	intron_variant	None
chr1:16977094:C/T:1	chr1	MFAP2	ENST00000375535	intron_variant	None
chr1:16988024:T/G:-1	chr1	ATP13A2	ENST00000326735	intron_variant	None
chr1:17001894:T/G:1	chr1	ATP13A2	ENST00000326735	intron_variant	None
chr1:17001894:T/G:-1	chr1	ATP13A2	ENST00000326735	intron_variant	None
chr1:17230544:T/C:-1	chr1	PADI1	ENST00000375471	intron_variant	None
chr1:17244254:A/C:1	chr1	PADI1	ENST00000375471	None	None
chr1:17358781:A/G:1	chr1	PADI4	ENST00000375448	intron_variant	None
chr1:17358781:A/G:-1	chr1	PADI4	ENST00000375448	intron_variant	None
chr1:17413487:C/A:1	chr1	RCC2	ENST00000375436	intron_variant	None
chr1:18195960:T/G:1	chr1	IGSF21	ENST00000251296	intron_variant	None
chr1:18376497:T/C:-1	chr1	IGSF21	ENST00000251296	intron_variant	None
chr1:18376497:T/C:1	chr1	IGSF21	ENST00000251296	intron_variant	None
chr1:18703329:A/C:1	chr1	PAX7	ENST00000375375	intron_variant	None
chr1:19077160:G/T:1	chr1	UBR4	ENST00000375254	intron_variant	None
chr1:19077160:G/T:-1	chr1	UBR4	ENST00000375254	intron_variant	None
chr1:19087778:T/C:-1	chr1	UBR4	ENST00000375254	intron_variant	None
chr1:19087778:T/C:1	chr1	UBR4	ENST00000375254	intron_variant	None
chr1:19148760:A/C:1	chr1	UBR4	ENST00000375254	intron_variant	None
chr1:19185566:C/T:-1	chr1	UBR4	ENST00000375254	intron_variant	None
chr1:19185573:C/T:1	chr1	UBR4	ENST00000375254	intron_variant	None
chr1:19285792:C/G:1	chr1	AKR7A3	ENST00000361640	intron_variant	None
chr1:19285792:C/G:-1	chr1	AKR7A3	ENST00000361640	intron_variant	None
chr1:19328432:A/G:1	chr1	PQLC2	ENST00000375153	intron_variant	None
chr1:19328432:A/G:-1	chr1	PQLC2	ENST00000375153	intron_variant	None
chr1:19342681:C/A:-1	chr1	CAPZB	ENST00000375142	intron_variant	None
chr1:19342681:C/A:1	chr1	CAPZB	ENST00000375142	intron_variant	None
chr1:19907661:G/T:-1	chr1	OTUD3	ENST00000375120	G371V	21.8
chr1:19976083:A/C:-1	chr1	PLA2G2A	ENST00000375111	intron_variant	None
chr1:19976083:A/C:1	chr1	PLA2G2A	ENST00000375111	intron_variant	None
chr1:20084940:A/C:-1	chr1	PLA2G5	ENST00000375108	intron_variant	None
chr1:20637777:C/G:1	chr1	PINK1	ENST00000321556	intron_variant	None
chr1:20679694:T/C:-1	chr1	KIF17	ENST00000247986	intron_variant	None
chr1:20683118:T/A:1	chr1	KIF17	ENST00000247986	intron_variant	None
chr1:20690334:T/C:-1	chr1	KIF17	ENST00000247986	E412G	25.7
chr1:20690368:G/T:1	chr1	KIF17	ENST00000247986	intron_variant	None
chr1:20690368:G/T:-1	chr1	KIF17	ENST00000247986	intron_variant	None
chr1:21225159:T/C:-1	chr1	ECE1	ENST00000374893	intron_variant	None
chr1:21225159:T/C:1	chr1	ECE1	ENST00000374893	intron_variant	None
chr1:21238075:T/G:1	chr1	ECE1	ENST00000374893	intron_variant	None
chr1:21238075:T/G:-1	chr1	ECE1	ENST00000374893	intron_variant	None
chr1:21609408:T/G:-1	chr1	RAP1GAP	ENST00000290101	intron_variant	None
chr1:21617792:C/A:-1	chr1	RAP1GAP	ENST00000290101	intron_variant	None
chr1:21617792:C/A:1	chr1	RAP1GAP	ENST00000290101	intron_variant	None
chr1:21689811:C/A:-1	chr1	USP48	ENST00000308271	intron_variant	None
chr1:21689811:C/A:1	chr1	USP48	ENST00000308271	intron_variant	None
chr1:21690166:T/A:-1	chr1	USP48	ENST00000308271	intron_variant	None
chr1:21690166:T/A:1	chr1	USP48	ENST00000308271	intron_variant	None
chr1:21701446:C/G:1	chr1	USP48	ENST00000308271	intron_variant	None
chr1:21701446:C/G:-1	chr1	USP48	ENST00000308271	intron_variant	None
chr1:21823627:C/T:1	chr1	HSPG2	ENST00000374695	S4331N	13.76
chr1:21843586:G/T:1	chr1	HSPG2	ENST00000374695	intron_variant	None
chr1:21843586:G/T:-1	chr1	HSPG2	ENST00000374695	intron_variant	None
chr1:21844015:C/A:-1	chr1	HSPG2	ENST00000374695	intron_variant	None
chr1:21844015:C/A:1	chr1	HSPG2	ENST00000374695	intron_variant	None
chr1:21862140:A/C:-1	chr1	HSPG2	ENST00000374695	intron_variant	None
chr1:21981288:G/A:1	chr1	CELA3B	ENST00000337107	intron_variant	None
chr1:22006022:G/A:-1	chr1	CELA3A	ENST00000290122	intron_variant	None
chr1:23397373:T/G:1	chr1	TCEA3	ENST00000450454	intron_variant	None
chr1:23397373:T/G:-1	chr1	TCEA3	ENST00000450454	intron_variant	None
chr1:23429863:T/A:-1	chr1	ASAP3	ENST00000336689	Q902Q	None
chr1:23429863:T/A:1	chr1	ASAP3	ENST00000336689	Q902L	23.1
chr1:23452933:A/G:1	chr1	ASAP3	ENST00000336689	intron_variant	None
chr1:23452933:A/G:-1	chr1	ASAP3	ENST00000336689	intron_variant	None
chr1:23814115:A/G:1	chr1	HMGCL	ENST00000374490	intron_variant	None
chr1:23816533:C/G:1	chr1	HMGCL	ENST00000374490	intron_variant	None
chr1:23816533:C/G:-1	chr1	HMGCL	ENST00000374490	intron_variant	None
chr1:23979020:T/A:-1	chr1	SRSF10	ENST00000492112	intron_variant	None
chr1:23979020:T/A:1	chr1	SRSF10	ENST00000492112	intron_variant	None
chr1:24108105:T/C:1	chr1	MYOM3	ENST00000374434	intron_variant	None
chr1:24344992:C/T:-1	chr1	GRHL3	ENST00000350501	intron_variant	None
chr1:24456352:G/A:-1	chr1	NIPAL3	ENST00000374399	intron_variant	None
chr1:24456352:G/A:1	chr1	NIPAL3	ENST00000374399	intron_variant	None
chr1:24456444:A/C:-1	chr1	NIPAL3	ENST00000374399	intron_variant	None
chr1:25352799:C/T:1	chr1	TMEM50A	ENST00000374358	intron_variant	None
chr1:25352812:A/T:1	chr1	TMEM50A	ENST00000374358	intron_variant	None
chr1:25352812:A/T:-1	chr1	TMEM50A	ENST00000374358	intron_variant	None
chr1:25352817:C/T:1	chr1	TMEM50A	ENST00000374358	intron_variant	None
chr1:25352817:C/T:-1	chr1	TMEM50A	ENST00000374358	intron_variant	None
chr1:25746836:A/C:-1	chr1	MAN1C1	ENST00000374332	intron_variant	None
chr1:25746836:A/C:1	chr1	MAN1C1	ENST00000374332	intron_variant	None
chr1:25751244:T/C:-1	chr1	MAN1C1	ENST00000374332	intron_variant	None
chr1:25809961:A/C:1	chr1	SELENON	ENST00000361547	intron_variant	None
chr1:26033181:T/G:-1	chr1	EXTL1	ENST00000374280	intron_variant	None
chr1:26244061:T/G:1	chr1	CEP85	ENST00000252992	intron_variant	None
chr1:26368804:G/A:-1	chr1	ZNF683	ENST00000374204	intron_variant	None
chr1:26426501:T/C:1	chr1	LIN28A	ENST00000326279	None	None
chr1:26475271:G/T:-1	chr1	HMGN2	ENST00000361427	None	None
chr1:26850252:T/C:-1	chr1	ZDHHC18	ENST00000374142	intron_variant	None
chr1:26850252:T/C:1	chr1	ZDHHC18	ENST00000374142	intron_variant	None
chr1:27353833:A/C:-1	chr1	SYTL1	ENST00000543823	N557S	28.6
chr1:27353833:A/C:1	chr1	SYTL1	ENST00000543823	N557T	31
chr1:27364153:A/G:-1	chr1	MAP3K6	ENST00000493901	intron_variant	None
chr1:27409462:G/A:1	chr1	WASF2	ENST00000430629	intron_variant	None
chr1:27409490:T/G:1	chr1	WASF2	ENST00000430629	intron_variant	None
chr1:27409490:T/G:-1	chr1	WASF2	ENST00000430629	intron_variant	None
chr1:27550365:A/C:-1	chr1	AHDC1	ENST00000374011	V584A	14.05
chr1:27550365:A/C:1	chr1	AHDC1	ENST00000374011	V584G	20.7
chr1:28271571:T/G:1	chr1	SESN2	ENST00000253063	intron_variant	None
chr1:28271571:T/G:-1	chr1	SESN2	ENST00000253063	intron_variant	None
chr1:28710769:T/A:1	chr1	GMEB1	ENST00000294409	intron_variant	None
chr1:28982252:A/T:-1	chr1	EPB41	ENST00000343067	intron_variant	None
chr1:28993657:C/T:1	chr1	EPB41	ENST00000343067	intron_variant	None
chr1:30747855:T/G:1	chr1	LAPTM5	ENST00000294507	intron_variant	None
chr1:30747855:T/G:-1	chr1	LAPTM5	ENST00000294507	intron_variant	None
chr1:31289013:A/G:-1	chr1	SNRNP40	ENST00000263694	intron_variant	None
chr1:31346263:A/G:1	chr1	ZCCHC17	ENST00000373714	intron_variant	None
chr1:31346263:A/G:-1	chr1	ZCCHC17	ENST00000373714	intron_variant	None
chr1:31413012:A/G:-1	chr1	SERINC2	ENST00000373710	intron_variant	None
chr1:31579528:T/C:-1	chr1	TINAGL1	ENST00000271064	intron_variant	None
chr1:31579528:T/C:1	chr1	TINAGL1	ENST00000271064	intron_variant	None
chr1:31656563:A/G:-1	chr1	COL16A1	ENST00000373672	intron_variant	None
chr1:31656843:T/A:1	chr1	COL16A1	ENST00000373672	intron_variant	None
chr1:31656848:C/A:-1	chr1	COL16A1	ENST00000373672	intron_variant	None
chr1:31756312:G/A:1	chr1	ADGRB2	ENST00000373658	P175P	7.394
chr1:31795521:T/C:-1	chr1	SPOCD1	ENST00000360482	intron_variant	None
chr1:32169642:A/T:1	chr1	KPNA6	ENST00000373625	intron_variant	None
chr1:32302490:T/G:-1	chr1	HDAC1	ENST00000373548	intron_variant	None
chr1:32621966:G/A:1	chr1	ZBTB8OS	ENST00000468695	intron_variant	None
chr1:33024308:G/A:1	chr1	AK2	ENST00000354858	intron_variant	None
chr1:33371221:A/C:-1	chr1	PHC2	ENST00000257118	intron_variant	None
chr1:33371221:A/C:1	chr1	PHC2	ENST00000257118	intron_variant	None
chr1:33605323:C/A:-1	chr1	CSMD2	ENST00000373381	G2164D	33
chr1:33605323:C/A:1	chr1	CSMD2	ENST00000373381	G2164V	34
chr1:33811030:G/A:-1	chr1	CSMD2	ENST00000373381	intron_variant	None
chr1:33811030:G/A:1	chr1	CSMD2	ENST00000373381	intron_variant	None
chr1:34006786:A/C:1	chr1	CSMD2	ENST00000373381	intron_variant	None
chr1:34855361:T/C:1	chr1	SMIM12	ENST00000521580	None	None
chr1:35554647:A/C:-1	chr1	KIAA0319L	ENST00000325722	intron_variant	None
chr1:35554647:A/C:1	chr1	KIAA0319L	ENST00000325722	intron_variant	None
chr1:35590549:C/A:-1	chr1	TFAP2E	ENST00000373235	intron_variant	None
chr1:35590549:C/A:1	chr1	TFAP2E	ENST00000373235	intron_variant	None
chr1:35636265:C/G:-1	chr1	PSMB2	ENST00000373237	intron_variant	None
chr1:35736421:A/G:1	chr1	CLSPN	ENST00000318121	None	None
chr1:35736421:A/G:-1	chr1	CLSPN	ENST00000318121	None	None
chr1:35850718:T/G:-1	chr1	AGO4	ENST00000373210	intron_variant	None
chr1:36055837:T/C:-1	chr1	AGO3	ENST00000373191	None	None
chr1:36055837:T/C:1	chr1	AGO3	ENST00000373191	None	None
chr1:36097866:G/T:-1	chr1	COL8A2	ENST00000397799	Y605*	38
chr1:36804852:G/T:-1	chr1	GRIK3	ENST00000373091	intron_variant	None
chr1:36804852:G/T:1	chr1	GRIK3	ENST00000373091	intron_variant	None
chr1:36805962:G/A:1	chr1	GRIK3	ENST00000373091	intron_variant	None
chr1:36881025:C/G:-1	chr1	GRIK3	ENST00000373091	intron_variant	None
chr1:37495720:C/A:1	chr1	MEAF6	ENST00000373075	intron_variant	None
chr1:37545445:G/A:-1	chr1	SNIP1	ENST00000296215	intron_variant	None
chr1:37565122:G/C:-1	chr1	DNALI1	ENST00000296218	None	None
chr1:37565122:G/C:1	chr1	DNALI1	ENST00000296218	None	None
chr1:37565179:C/A:-1	chr1	DNALI1	ENST00000296218	None	None
chr1:37568786:T/G:1	chr1	GNL2	ENST00000373062	intron_variant	None
chr1:37568786:T/G:-1	chr1	GNL2	ENST00000373062	intron_variant	None
chr1:37702036:A/C:-1	chr1	CDCA8	ENST00000373055	intron_variant	None
chr1:37726932:G/A:1	chr1	EPHA10	ENST00000373048	intron_variant	None
chr1:37763035:G/T:1	chr1	EPHA10	ENST00000373048	intron_variant	None
chr1:37763035:G/T:-1	chr1	EPHA10	ENST00000373048	intron_variant	None
chr1:37960249:T/C:-1	chr1	SF3A3	ENST00000373019	intron_variant	None
chr1:37960249:T/C:1	chr1	SF3A3	ENST00000373019	intron_variant	None
chr1:37999643:G/A:-1	chr1	FHL3	ENST00000373016	intron_variant	None
chr1:38859391:T/C:-1	chr1	RRAGC	ENST00000373001	intron_variant	None
chr1:38886455:A/T:1	chr1	RHBDL2	ENST00000289248	None	None
chr1:39230711:T/G:-1	chr1	MACF1	ENST00000545844	intron_variant	None
chr1:39423950:C/T:1	chr1	MACF1	ENST00000545844	intron_variant	None
chr1:39423964:C/T:-1	chr1	MACF1	ENST00000545844	intron_variant	None
chr1:39626599:T/G:1	chr1	HEYL	ENST00000372852	N299H	9.977
chr1:39626599:T/G:-1	chr1	HEYL	ENST00000372852	N299D	8.993
chr1:39632791:A/G:-1	chr1	HEYL	ENST00000372852	intron_variant	None
chr1:39666417:A/T:1	chr1	NT5C1A	ENST00000235628	intron_variant	None
chr1:39666417:A/T:-1	chr1	NT5C1A	ENST00000235628	intron_variant	None
chr1:39683879:G/C:-1	chr1	HPCAL4	ENST00000372844	intron_variant	None
chr1:39956948:T/G:1	chr1	MFSD2A	ENST00000372809	intron_variant	None
chr1:40422246:G/C:-1	chr1	SMAP2	ENST00000372718	None	None
chr1:40629495:A/C:-1	chr1	RIMS3	ENST00000372684	intron_variant	None
chr1:40629495:A/C:1	chr1	RIMS3	ENST00000372684	intron_variant	None
chr1:40819651:A/C:-1	chr1	KCNQ4	ENST00000347132	intron_variant	None
chr1:40833238:G/A:1	chr1	KCNQ4	ENST00000347132	intron_variant	None
chr1:41511204:T/G:1	chr1	HIVEP3	ENST00000372583	R2156R	1.619
chr1:41566559:T/C:-1	chr1	HIVEP3	ENST00000372583	intron_variant	None
chr1:41566559:T/C:1	chr1	HIVEP3	ENST00000372583	intron_variant	None
chr1:41575808:A/C:1	chr1	HIVEP3	ENST00000372583	intron_variant	None
chr1:42696523:T/C:-1	chr1	YBX1	ENST00000321358	intron_variant	None
chr1:42700621:C/A:1	chr1	YBX1	ENST00000321358	intron_variant	None
chr1:42700622:A/C:-1	chr1	YBX1	ENST00000321358	intron_variant	None
chr1:42807186:C/A:1	chr1	SVBP	ENST00000372521	None	None
chr1:43148636:C/A:-1	chr1	FAM183A	ENST00000409706	intron_variant	None
chr1:43148636:C/A:1	chr1	FAM183A	ENST00000409706	intron_variant	None
chr1:43423589:G/A:-1	chr1	SZT2	ENST00000562955	intron_variant	None
chr1:43604284:A/C:-1	chr1	PTPRF	ENST00000359947	intron_variant	None
chr1:43604284:A/C:1	chr1	PTPRF	ENST00000359947	intron_variant	None
chr1:43612874:A/C:-1	chr1	PTPRF	ENST00000359947	intron_variant	None
chr1:43612874:A/C:1	chr1	PTPRF	ENST00000359947	intron_variant	None
chr1:43617413:C/T:-1	chr1	PTPRF	ENST00000359947	intron_variant	None
chr1:43618963:T/G:1	chr1	PTPRF	ENST00000359947	intron_variant	None
chr1:43817794:C/T:-1	chr1	ST3GAL3	ENST00000262915	intron_variant	None
chr1:43838385:A/C:-1	chr1	ST3GAL3	ENST00000262915	intron_variant	None
chr1:43838385:A/C:1	chr1	ST3GAL3	ENST00000262915	intron_variant	None
chr1:43852470:T/G:1	chr1	ST3GAL3	ENST00000262915	intron_variant	None
chr1:43852470:T/G:-1	chr1	ST3GAL3	ENST00000262915	intron_variant	None
chr1:43977131:A/C:-1	chr1	ATP6V0B	ENST00000472174	N169S	24.1
chr1:43977131:A/C:1	chr1	ATP6V0B	ENST00000472174	N169T	27.2
chr1:44009736:T/C:-1	chr1	SLC6A9	ENST00000360584	intron_variant	None
chr1:44339359:G/A:-1	chr1	ERI3	ENST00000372257	intron_variant	None
chr1:44614385:A/C:-1	chr1	RNF220	ENST00000355387	intron_variant	None
chr1:44614385:A/C:1	chr1	RNF220	ENST00000355387	intron_variant	None
chr1:44655288:A/C:-1	chr1	TMEM53	ENST00000372237	intron_variant	None
chr1:44655288:A/C:1	chr1	TMEM53	ENST00000372237	intron_variant	None
chr1:44740829:T/C:-1	chr1	KIF2C	ENST00000372224	intron_variant	None
chr1:44740829:T/C:1	chr1	KIF2C	ENST00000372224	intron_variant	None
chr1:44747323:G/A:-1	chr1	KIF2C	ENST00000372224	intron_variant	None
chr1:44750100:G/A:-1	chr1	KIF2C	ENST00000372224	intron_variant	None
chr1:44750100:G/A:1	chr1	KIF2C	ENST00000372224	intron_variant	None
chr1:44842264:G/T:-1	chr1	PTCH2	ENST00000372192	intron_variant	None
chr1:44881326:A/G:1	chr1	EIF2B3	ENST00000360403	intron_variant	None
chr1:45012761:C/T:1	chr1	UROD	ENST00000246337	intron_variant	None
chr1:45567932:T/G:-1	chr1	AKR1A1	ENST00000372070	intron_variant	None
chr1:46010622:C/A:-1	chr1	MAST2	ENST00000361297	intron_variant	None
chr1:46010622:C/A:1	chr1	MAST2	ENST00000361297	intron_variant	None
chr1:46346589:T/G:-1	chr1	NSUN4	ENST00000474844	intron_variant	None
chr1:46568177:T/C:1	chr1	MKNK1	ENST00000371946	intron_variant	None
chr1:46934724:A/C:1	chr1	CYP4A11	ENST00000310638	intron_variant	None
chr1:47148967:C/A:1	chr1	CYP4A22	ENST00000371891	None	None
chr1:47302402:T/C:-1	chr1	STIL	ENST00000371877	intron_variant	None
chr1:47372808:C/T:1	chr1	CMPK1	ENST00000371873	intron_variant	None
chr1:47372808:C/T:-1	chr1	CMPK1	ENST00000371873	intron_variant	None
chr1:48591023:T/C:-1	chr1	AGBL4	ENST00000371839	intron_variant	None
chr1:50195361:A/G:1	chr1	ELAVL4	ENST00000357083	intron_variant	None
chr1:50195361:A/G:-1	chr1	ELAVL4	ENST00000357083	intron_variant	None
chr1:50705966:A/C:-1	chr1	FAF1	ENST00000396153	intron_variant	None
chr1:50705966:A/C:1	chr1	FAF1	ENST00000396153	intron_variant	None
chr1:50973784:A/T:1	chr1	CDKN2C	ENST00000262662	intron_variant	None
chr1:51440315:A/G:-1	chr1	EPS15	ENST00000371733	intron_variant	None
chr1:52384759:G/C:1	chr1	ORC1	ENST00000371568	intron_variant	None
chr1:52408880:A/C:-1	chr1	PRPF38A	ENST00000257181	intron_variant	None
chr1:52408880:A/C:1	chr1	PRPF38A	ENST00000257181	intron_variant	None
chr1:52608654:A/C:-1	chr1	GPX7	ENST00000361314	None	None
chr1:52789929:A/T:-1	chr1	ZYG11B	ENST00000294353	intron_variant	None
chr1:53062276:T/G:1	chr1	PODN	ENST00000312553	P19P	1.007
chr1:53088785:A/G:-1	chr1	SLC1A7	ENST00000371494	intron_variant	None
chr1:53218078:T/G:1	chr1	C1orf123	ENST00000294360	intron_variant	None
chr1:53218078:T/G:-1	chr1	C1orf123	ENST00000294360	intron_variant	None
chr1:53326979:A/C:-1	chr1	LRP8	ENST00000306052	D46E	0.014
chr1:53529742:T/G:1	chr1	GLIS1	ENST00000312233	intron_variant	None
chr1:53772723:A/T:-1	chr1	NDC1	ENST00000371429	intron_variant	None
chr1:53803853:G/T:1	chr1	NDC1	ENST00000371429	intron_variant	None
chr1:53803853:G/T:-1	chr1	NDC1	ENST00000371429	intron_variant	None
chr1:54009211:A/C:-1	chr1	LDLRAD1	ENST00000371360	intron_variant	None
chr1:54009211:A/C:1	chr1	LDLRAD1	ENST00000371360	intron_variant	None
chr1:54096107:G/C:1	chr1	TCEANC2	ENST00000234827	intron_variant	None
chr1:54630961:G/T:-1	chr1	ACOT11	ENST00000371316	intron_variant	None
chr1:54722588:T/G:1	chr1	TTC4	ENST00000371281	intron_variant	None
chr1:54722588:T/G:-1	chr1	TTC4	ENST00000371281	intron_variant	None
chr1:54759283:G/C:-1	chr1	PARS2	ENST00000371279	intron_variant	None
chr1:54759283:G/C:1	chr1	PARS2	ENST00000371279	intron_variant	None
chr1:54786276:A/C:1	chr1	TTC22	ENST00000371276	intron_variant	None
chr1:54786286:A/C:-1	chr1	TTC22	ENST00000371276	intron_variant	None
chr1:54786950:C/G:1	chr1	TTC22	ENST00000371276	intron_variant	None
chr1:54800742:T/G:1	chr1	TTC22	ENST00000371276	D141A	12.78
chr1:54800742:T/G:-1	chr1	TTC22	ENST00000371276	D141G	13.28
chr1:56536655:C/A:-1	chr1	PLPP3	ENST00000371250	intron_variant	None
chr1:56692783:G/T:1	chr1	PRKAA2	ENST00000371244	intron_variant	None
chr1:56692783:G/T:-1	chr1	PRKAA2	ENST00000371244	intron_variant	None
chr1:56943361:C/T:1	chr1	C8B	ENST00000371237	intron_variant	None
chr1:58228564:A/G:-1	chr1	DAB1	ENST00000371236	intron_variant	None
chr1:58228571:A/G:1	chr1	DAB1	ENST00000371236	intron_variant	None
chr1:58781641:T/C:-1	chr1	JUN	ENST00000371222	None	None
chr1:59815290:A/C:-1	chr1	HOOK1	ENST00000371208	intron_variant	None
chr1:59815290:A/C:1	chr1	HOOK1	ENST00000371208	intron_variant	None
chr1:59860373:C/G:-1	chr1	HOOK1	ENST00000371208	intron_variant	None
chr1:59915819:A/G:1	chr1	CYP2J2	ENST00000371204	intron_variant	None
chr1:62805147:C/T:-1	chr1	ATG4C	ENST00000317868	intron_variant	None
chr1:63396854:G/A:-1	chr1	ALG6	ENST00000371108	intron_variant	None
chr1:63396854:G/A:1	chr1	ALG6	ENST00000371108	intron_variant	None
chr1:63402460:A/T:1	chr1	ALG6	ENST00000371108	intron_variant	None
chr1:63638893:G/T:-1	chr1	PGM1	ENST00000371083	intron_variant	None
chr1:64841200:C/G:-1	chr1	JAK1	ENST00000342505	intron_variant	None
chr1:65148351:T/C:-1	chr1	AK4	ENST00000395334	None	None
chr1:65148351:T/C:1	chr1	AK4	ENST00000395334	None	None
chr1:65190472:T/G:-1	chr1	AK4	ENST00000395334	intron_variant	None
chr1:66626133:C/T:-1	chr1	SGIP1	ENST00000371037	intron_variant	None
chr1:66633302:A/C:-1	chr1	SGIP1	ENST00000371037	intron_variant	None
chr1:66633302:A/C:1	chr1	SGIP1	ENST00000371037	intron_variant	None
chr1:67183122:C/A:-1	chr1	IL23R	ENST00000347310	intron_variant	None
chr1:67183122:C/A:1	chr1	IL23R	ENST00000347310	intron_variant	None
chr1:67206906:C/T:1	chr1	IL23R	ENST00000347310	intron_variant	9.673
chr1:67375764:A/C:-1	chr1	IL12RB2	ENST00000262345	intron_variant	None
chr1:67375764:A/C:1	chr1	IL12RB2	ENST00000262345	intron_variant	None
chr1:67395217:A/G:1	chr1	IL12RB2	ENST00000262345	intron_variant	None
chr1:68476885:C/T:-1	chr1	DEPDC1	ENST00000456315	None	None
chr1:74646938:A/G:1	chr1	ERICH3	ENST00000326665	intron_variant	None
chr1:74646938:A/G:-1	chr1	ERICH3	ENST00000326665	intron_variant	None
chr1:75237210:C/T:1	chr1	SLC44A5	ENST00000370855	intron_variant	None
chr1:75822312:A/G:-1	chr1	MSH4	ENST00000263187	intron_variant	None
chr1:75922488:C/T:1	chr1	ASB17	ENST00000284142	intron_variant	None
chr1:77633347:G/C:-1	chr1	AC118549.1	ENST00000370801	A3A	None
chr1:77633347:G/C:1	chr1	AC118549.1	ENST00000370801	A3G	24.9
chr1:77722294:T/A:-1	chr1	USP33	ENST00000370793	intron_variant	None
chr1:77722294:T/A:1	chr1	USP33	ENST00000370793	intron_variant	None
chr1:77722314:C/A:1	chr1	USP33	ENST00000370793	intron_variant	None
chr1:84412745:T/C:-1	chr1	DNASE2B	ENST00000370665	intron_variant	None
chr1:84412745:T/C:1	chr1	DNASE2B	ENST00000370665	intron_variant	None
chr1:84479306:A/G:1	chr1	RPF1	ENST00000370654	S9G	0.396
chr1:85034303:G/A:1	chr1	MCOLN3	ENST00000302814	intron_variant	None
chr1:85034303:G/A:-1	chr1	MCOLN3	ENST00000302814	intron_variant	None
chr1:86441702:G/T:1	chr1	CLCA2	ENST00000370565	intron_variant	None
chr1:86441702:G/T:-1	chr1	CLCA2	ENST00000370565	intron_variant	None
chr1:86704994:A/G:-1	chr1	SH3GLB1	ENST00000482504	intron_variant	None
chr1:86728318:A/T:1	chr1	SH3GLB1	ENST00000482504	intron_variant	None
chr1:86728318:A/T:-1	chr1	SH3GLB1	ENST00000482504	intron_variant	None
chr1:86742152:T/G:1	chr1	SH3GLB1	ENST00000482504	intron_variant	None
chr1:86742152:T/G:-1	chr1	SH3GLB1	ENST00000482504	intron_variant	None
chr1:88770732:T/C:-1	chr1	PKN2	ENST00000370521	intron_variant	None
chr1:89055377:C/A:1	chr1	GBP1	ENST00000370473	intron_variant	None
chr1:89120304:G/A:-1	chr1	GBP2	ENST00000370466	intron_variant	None
chr1:91513890:C/A:-1	chr1	CDC7	ENST00000428239	intron_variant	None
chr1:91513890:C/A:1	chr1	CDC7	ENST00000428239	intron_variant	None
chr1:91698513:C/T:1	chr1	TGFBR3	ENST00000212355	intron_variant	None
chr1:91712702:C/T:-1	chr1	TGFBR3	ENST00000212355	intron_variant	None
chr1:91980585:C/T:1	chr1	BRDT	ENST00000362005	intron_variant	None
chr1:91992019:G/A:-1	chr1	BRDT	ENST00000362005	intron_variant	None
chr1:92114741:A/C:-1	chr1	BTBD8	ENST00000342818	intron_variant	None
chr1:92114741:A/C:1	chr1	BTBD8	ENST00000342818	intron_variant	None
chr1:92125958:G/T:-1	chr1	BTBD8	ENST00000342818	intron_variant	None
chr1:93119328:C/T:1	chr1	MTF2	ENST00000370298	intron_variant	5.2
chr1:93119328:C/T:-1	chr1	MTF2	ENST00000370298	intron_variant	6.726
chr1:93811327:A/G:1	chr1	BCAR3	ENST00000370244	intron_variant	None
chr1:93811327:A/G:-1	chr1	BCAR3	ENST00000370244	intron_variant	None
chr1:94007865:C/G:1	chr1	ABCA4	ENST00000370225	intron_variant	None
chr1:94177481:G/A:-1	chr1	ARHGAP29	ENST00000260526	intron_variant	None
chr1:94418529:T/G:1	chr1	ABCD3	ENST00000370214	G17G	6.404
chr1:94418529:T/G:-1	chr1	ABCD3	ENST00000370214	G17G	2.061
chr1:95064776:G/A:-1	chr1	ALG14	ENST00000370205	intron_variant	None
chr1:95064776:G/A:1	chr1	ALG14	ENST00000370205	intron_variant	None
chr1:95072933:A/C:-1	chr1	ALG14	ENST00000370205	None	None
chr1:96777441:T/G:1	chr1	PTBP2	ENST00000426398	intron_variant	None
chr1:100122534:G/T:1	chr1	SASS6	ENST00000287482	intron_variant	None
chr1:100352904:T/G:1	chr1	CDC14A	ENST00000361544	None	None
chr1:100352904:T/G:-1	chr1	CDC14A	ENST00000361544	None	None
chr1:102978597:T/A:-1	chr1	COL11A1	ENST00000370096	intron_variant	None
chr1:102978597:T/A:1	chr1	COL11A1	ENST00000370096	intron_variant	None
chr1:103003281:G/A:-1	chr1	COL11A1	ENST00000370096	intron_variant	None
chr1:107704883:G/A:1	chr1	VAV3	ENST00000370056	intron_variant	None
chr1:107760590:C/G:1	chr1	VAV3	ENST00000370056	intron_variant	None
chr1:107760590:C/G:-1	chr1	VAV3	ENST00000370056	intron_variant	None
chr1:108624457:C/T:1	chr1	FAM102B	ENST00000370035	intron_variant	None
chr1:108727567:A/G:1	chr1	FNDC7	ENST00000370017	intron_variant	None
chr1:108727567:A/G:-1	chr1	FNDC7	ENST00000370017	intron_variant	None
chr1:108885680:A/C:1	chr1	GPSM2	ENST00000406462	intron_variant	None
chr1:108991001:G/T:-1	chr1	WDR47	ENST00000400794	intron_variant	None
chr1:109113798:T/C:1	chr1	C1orf194	ENST00000369949	None	None
chr1:109189458:C/T:-1	chr1	KIAA1324	ENST00000369939	intron_variant	None
chr1:109263876:T/G:1	chr1	CELSR2	ENST00000271332	intron_variant	None
chr1:109409819:T/G:1	chr1	PSMA5	ENST00000271308	intron_variant	None
chr1:109409819:T/G:-1	chr1	PSMA5	ENST00000271308	intron_variant	None
chr1:109625972:T/G:1	chr1	AMPD2	ENST00000256578	intron_variant	None
chr1:109629705:A/G:-1	chr1	AMPD2	ENST00000256578	intron_variant	None
chr1:109712552:T/G:1	chr1	GSTM5	ENST00000256593	intron_variant	None
chr1:109713885:G/A:-1	chr1	GSTM5	ENST00000256593	intron_variant	None
chr1:109713885:G/A:1	chr1	GSTM5	ENST00000256593	intron_variant	None
chr1:109750541:A/C:1	chr1	EPS8L3	ENST00000369805	intron_variant	None
chr1:110045134:A/C:-1	chr1	STRIP1	ENST00000369795	intron_variant	None
chr1:110171879:T/G:1	chr1	SLC6A17	ENST00000331565	intron_variant	None
chr1:110171879:T/G:-1	chr1	SLC6A17	ENST00000331565	intron_variant	None
chr1:111194801:A/C:-1	chr1	DENND2D	ENST00000357640	intron_variant	None
chr1:111194801:A/C:1	chr1	DENND2D	ENST00000357640	intron_variant	None
chr1:111200549:T/C:1	chr1	DENND2D	ENST00000357640	None	None
chr1:111229637:A/G:-1	chr1	CHI3L2	ENST00000445067	intron_variant	None
chr1:111239185:C/T:1	chr1	CHI3L2	ENST00000445067	intron_variant	None
chr1:111347622:C/T:-1	chr1	PIFO	ENST00000369738	intron_variant	None
chr1:111421826:A/C:1	chr1	OVGP1	ENST00000369732	intron_variant	None
chr1:111483980:A/C:-1	chr1	TMIGD3	ENST00000369716	intron_variant	None
chr1:111483980:A/C:1	chr1	TMIGD3	ENST00000369716	intron_variant	None
chr1:112647360:G/T:1	chr1	CAPZA1	ENST00000263168	intron_variant	None
chr1:112647360:G/T:-1	chr1	CAPZA1	ENST00000263168	intron_variant	None
chr1:112659598:C/T:1	chr1	CAPZA1	ENST00000263168	intron_variant	None
chr1:112712590:G/T:-1	chr1	PPM1J	ENST00000309276	intron_variant	None
chr1:112713760:A/C:1	chr1	PPM1J	ENST00000309276	intron_variant	None
chr1:112923655:C/G:1	chr1	SLC16A1	ENST00000538576	intron_variant	None
chr1:112923655:C/G:-1	chr1	SLC16A1	ENST00000538576	intron_variant	None
chr1:113093623:T/G:1	chr1	LRIG2	ENST00000361127	intron_variant	None
chr1:113093623:T/G:-1	chr1	LRIG2	ENST00000361127	intron_variant	None
chr1:113093628:T/G:-1	chr1	LRIG2	ENST00000361127	intron_variant	None
chr1:113119627:G/C:1	chr1	LRIG2	ENST00000361127	intron_variant	None
chr1:113672863:A/C:-1	chr1	MAGI3	ENST00000307546	intron_variant	None
chr1:113672863:A/C:1	chr1	MAGI3	ENST00000307546	intron_variant	None
chr1:113776894:A/G:1	chr1	RSBN1	ENST00000261441	intron_variant	None
chr1:113776894:A/G:-1	chr1	RSBN1	ENST00000261441	intron_variant	None
chr1:113907956:G/T:-1	chr1	DCLRE1B	ENST00000369563	intron_variant	None
chr1:114397624:C/A:-1	chr1	TRIM33	ENST00000358465	None	None
chr1:114468314:C/G:1	chr1	TRIM33	ENST00000358465	intron_variant	None
chr1:114468314:C/G:-1	chr1	TRIM33	ENST00000358465	intron_variant	None
chr1:114720860:A/G:1	chr1	CSDE1	ENST00000438362	intron_variant	None
chr1:114720860:A/G:-1	chr1	CSDE1	ENST00000438362	intron_variant	None
chr1:114857158:G/A:1	chr1	SYCP1	ENST00000369522	intron_variant	None
chr1:115329137:G/A:-1	chr1	NGF	ENST00000369512	intron_variant	None
chr1:115329137:G/A:1	chr1	NGF	ENST00000369512	intron_variant	None
chr1:116127265:G/A:-1	chr1	MAB21L3	ENST00000369500	intron_variant	None
chr1:116127265:G/A:1	chr1	MAB21L3	ENST00000369500	intron_variant	None
chr1:116533797:T/G:1	chr1	CD58	ENST00000369489	intron_variant	None
chr1:117948574:C/T:1	chr1	WDR3	ENST00000349139	intron_variant	None
chr1:117948581:G/A:-1	chr1	WDR3	ENST00000349139	intron_variant	None
chr1:118129930:G/T:1	chr1	SPAG17	ENST00000336338	intron_variant	None
chr1:118129930:G/T:-1	chr1	SPAG17	ENST00000336338	intron_variant	None
chr1:119729474:A/C:-1	chr1	PHGDH	ENST00000369409	intron_variant	None
chr1:119729474:A/C:1	chr1	PHGDH	ENST00000369409	intron_variant	None
chr1:119742046:A/T:1	chr1	PHGDH	ENST00000369409	intron_variant	None
chr1:119758809:A/G:-1	chr1	HMGCS2	ENST00000369406	intron_variant	None
chr1:119798641:A/C:1	chr1	REG4	ENST00000354219	intron_variant	None
chr1:119920080:C/A:1	chr1	NOTCH2	ENST00000256646	intron_variant	None
chr1:120500987:T/G:1	chr1	PDE4DIP	ENST00000369356	intron_variant	None
chr1:120500987:T/G:-1	chr1	PDE4DIP	ENST00000369356	intron_variant	None
chr1:120810126:A/G:1	chr1	NBPF10	ENST00000342960	intron_variant	None
chr1:120814790:C/T:-1	chr1	NBPF10	ENST00000342960	intron_variant	None
chr1:121118397:A/C:-1	chr1	HIST2H3D	ENST00000331491	V72A	26.8
chr1:121118397:A/C:1	chr1	HIST2H3D	ENST00000331491	V72G	26.4
chr1:145306243:T/A:1	chr1	NBPF12	ENST00000442909	intron_variant	None
chr1:145314182:T/A:-1	chr1	NBPF20	ENST00000369202	intron_variant	None
chr1:145314182:T/A:1	chr1	NBPF20	ENST00000369202	intron_variant	None
chr1:145337987:T/A:1	chr1	NBPF12	ENST00000442909	intron_variant	None
chr1:146066751:G/A:1	chr1	NBPF12	ENST00000491285	intron_variant	None
chr1:146109292:T/A:1	chr1	NBPF10	ENST00000342960	intron_variant	None
chr1:146114002:T/A:-1	chr1	NBPF10	ENST00000342960	intron_variant	None
chr1:146963488:G/A:-1	chr1	NBPF12	ENST00000442909	intron_variant	None
chr1:146977281:T/C:-1	chr1	NBPF12	ENST00000442909	intron_variant	None
chr1:146977281:T/C:1	chr1	NBPF12	ENST00000442909	intron_variant	None
chr1:146978651:T/C:-1	chr1	NBPF12	ENST00000442909	intron_variant	None
chr1:146992464:G/C:1	chr1	NBPF12	ENST00000442909	intron_variant	None
chr1:147252764:A/C:-1	chr1	CHD1L	ENST00000369258	intron_variant	None
chr1:147268733:C/T:1	chr1	CHD1L	ENST00000369258	intron_variant	None
chr1:147276384:A/C:-1	chr1	CHD1L	ENST00000369258	intron_variant	None
chr1:147276384:A/C:1	chr1	CHD1L	ENST00000369258	intron_variant	None
chr1:147581214:C/T:-1	chr1	BCL9	ENST00000234739	intron_variant	None
chr1:147620546:G/T:1	chr1	BCL9	ENST00000234739	L797F	22.5
chr1:147759447:T/A:-1	chr1	GJA5	ENST00000271348	intron_variant	None
chr1:147759447:T/A:1	chr1	GJA5	ENST00000271348	intron_variant	None
chr1:147759470:G/T:1	chr1	GJA5	ENST00000271348	intron_variant	None
chr1:147759470:G/T:-1	chr1	GJA5	ENST00000271348	intron_variant	None
chr1:148105768:A/G:1	chr1	NBPF24	ENST00000369226	intron_variant	None
chr1:148105768:A/G:-1	chr1	NBPF24	ENST00000369226	intron_variant	None
chr1:148123710:T/C:-1	chr1	NBPF24	ENST00000369226	intron_variant	None
chr1:148123710:T/C:1	chr1	NBPF24	ENST00000369226	intron_variant	None
chr1:148482553:A/T:1	chr1	PPIAL4A	ENST00000539781	None	None
chr1:148482553:A/T:-1	chr1	PPIAL4A	ENST00000539781	None	None
chr1:149487860:T/A:1	chr1	NBPF15	ENST00000442702	intron_variant	None
chr1:149497330:C/G:-1	chr1	NBPF10	ENST00000342960	intron_variant	None
chr1:149519510:A/T:1	chr1	NBPF12	ENST00000442909	intron_variant	None
chr1:149907068:A/G:1	chr1	SV2A	ENST00000369146	intron_variant	None
chr1:149907068:A/G:-1	chr1	SV2A	ENST00000369146	intron_variant	None
chr1:150102684:G/C:-1	chr1	VPS45	ENST00000369130	intron_variant	None
chr1:150102684:G/C:1	chr1	VPS45	ENST00000369130	intron_variant	None
chr1:150229291:C/T:1	chr1	ANP32E	ENST00000314136	intron_variant	None
chr1:150264768:G/T:1	chr1	CA14	ENST00000369111	None	None
chr1:150264768:G/T:-1	chr1	CA14	ENST00000369111	None	None
chr1:150266492:T/G:-1	chr1	APH1A	ENST00000369109	intron_variant	None
chr1:150328542:G/T:1	chr1	PRPF3	ENST00000324862	intron_variant	None
chr1:150328542:G/T:-1	chr1	PRPF3	ENST00000324862	intron_variant	None
chr1:150337912:T/C:-1	chr1	PRPF3	ENST00000324862	intron_variant	None
chr1:150337912:T/C:1	chr1	PRPF3	ENST00000324862	intron_variant	None
chr1:150626620:G/A:-1	chr1	ENSA	ENST00000339643	intron_variant	None
chr1:150805670:G/A:1	chr1	CTSK	ENST00000271651	intron_variant	None
chr1:150805676:G/A:-1	chr1	CTSK	ENST00000271651	intron_variant	None
chr1:150813259:G/C:1	chr1	ARNT	ENST00000358595	G731G	7.106
chr1:150817845:C/A:-1	chr1	ARNT	ENST00000358595	intron_variant	None
chr1:150817845:C/A:1	chr1	ARNT	ENST00000358595	intron_variant	None
chr1:151000727:C/A:1	chr1	MINDY1	ENST00000361738	intron_variant	None
chr1:151002001:C/T:-1	chr1	MINDY1	ENST00000361738	intron_variant	None
chr1:151055617:C/A:-1	chr1	CDC42SE1	ENST00000540998	intron_variant	None
chr1:151055617:C/A:1	chr1	CDC42SE1	ENST00000540998	intron_variant	None
chr1:151136696:G/C:-1	chr1	SEMA6C	ENST00000368913	intron_variant	None
chr1:151175103:T/C:1	chr1	TMOD4	ENST00000295314	intron_variant	None
chr1:151240129:G/C:-1	chr1	PIP5K1A	ENST00000368888	intron_variant	None
chr1:151240129:G/C:1	chr1	PIP5K1A	ENST00000368888	intron_variant	None
chr1:151342946:G/T:1	chr1	RFX5	ENST00000290524	T364K	23.2
chr1:151407350:A/C:-1	chr1	POGZ	ENST00000271715	intron_variant	None
chr1:151519459:A/C:1	chr1	CGN	ENST00000271636	intron_variant	None
chr1:151581442:C/T:-1	chr1	TUFT1	ENST00000368849	intron_variant	None
chr1:151705343:T/C:-1	chr1	CELF3	ENST00000290583	intron_variant	None
chr1:151705343:T/C:1	chr1	CELF3	ENST00000290583	intron_variant	None
chr1:151769933:A/G:1	chr1	OAZ3	ENST00000453029	intron_variant	None
chr1:151852138:T/G:1	chr1	THEM5	ENST00000368817	intron_variant	None
chr1:151852138:T/G:-1	chr1	THEM5	ENST00000368817	intron_variant	None
chr1:152032550:T/G:1	chr1	S100A11	ENST00000271638	None	None
chr1:152157603:A/G:-1	chr1	RPTN	ENST00000316073	intron_variant	None
chr1:152515503:C/T:1	chr1	CRCT1	ENST00000368790	C40C	13.91
chr1:153093357:C/G:-1	chr1	SPRR2E	ENST00000368751	None	None
chr1:153261034:A/G:1	chr1	LOR	ENST00000368742	S29G	0.015
chr1:153305184:A/T:-1	chr1	PGLYRP3	ENST00000290722	intron_variant	None
chr1:153343784:A/G:1	chr1	PGLYRP4	ENST00000359650	intron_variant	None
chr1:153662152:G/C:-1	chr1	ILF2	ENST00000361891	None	None
chr1:153662152:G/C:1	chr1	ILF2	ENST00000361891	None	None
chr1:153760259:G/A:1	chr1	INTS3	ENST00000318967	intron_variant	None
chr1:153772719:T/C:-1	chr1	INTS3	ENST00000318967	intron_variant	None
chr1:153817739:A/G:1	chr1	GATAD2B	ENST00000368655	intron_variant	None
chr1:153948088:A/G:-1	chr1	CRTC2	ENST00000368633	None	None
chr1:154009810:G/A:1	chr1	NUP210L	ENST00000368559	intron_variant	None
chr1:154025422:C/T:-1	chr1	NUP210L	ENST00000368559	intron_variant	None
chr1:154544622:C/T:-1	chr1	TDRD10	ENST00000368480	intron_variant	None
chr1:154552594:C/A:1	chr1	UBE2Q1	ENST00000292211	intron_variant	None
chr1:154569495:T/G:-1	chr1	CHRNB2	ENST00000368476	V33G	26.6
chr1:154714729:T/G:1	chr1	KCNN3	ENST00000271915	intron_variant	None
chr1:154726167:C/A:-1	chr1	KCNN3	ENST00000271915	intron_variant	None
chr1:154924874:T/G:1	chr1	PMVK	ENST00000368467	None	None
chr1:154968890:T/G:1	chr1	SHC1	ENST00000448116	intron_variant	None
chr1:154968890:T/G:-1	chr1	SHC1	ENST00000448116	intron_variant	None
chr1:154989376:T/G:1	chr1	FLAD1	ENST00000292180	intron_variant	None
chr1:154989376:T/G:-1	chr1	FLAD1	ENST00000292180	intron_variant	None
chr1:155014799:A/C:-1	chr1	ZBTB7B	ENST00000368426	T47A	21.8
chr1:155014799:A/C:1	chr1	ZBTB7B	ENST00000368426	T47P	24.2
chr1:155201903:T/G:1	chr1	THBS3	ENST00000368378	intron_variant	None
chr1:155203380:A/C:-1	chr1	THBS3	ENST00000368378	intron_variant	None
chr1:155203380:A/C:1	chr1	THBS3	ENST00000368378	intron_variant	None
chr1:155282366:T/G:-1	chr1	HCN3	ENST00000368358	intron_variant	None
chr1:155286115:G/C:1	chr1	HCN3	ENST00000368358	intron_variant	None
chr1:155349252:T/G:-1	chr1	ASH1L	ENST00000392403	intron_variant	None
chr1:155702122:T/A:1	chr1	DAP3	ENST00000368336	intron_variant	None
chr1:155727492:G/A:-1	chr1	DAP3	ENST00000368336	intron_variant	None
chr1:155750547:T/C:1	chr1	GON4L	ENST00000437809	None	None
chr1:155777557:A/G:-1	chr1	GON4L	ENST00000437809	intron_variant	None
chr1:155783891:T/G:1	chr1	GON4L	ENST00000437809	intron_variant	None
chr1:155925364:T/C:-1	chr1	KHDC4	ENST00000368321	intron_variant	None
chr1:156068656:A/C:-1	chr1	RAB25	ENST00000361084	intron_variant	None
chr1:156068656:A/C:1	chr1	RAB25	ENST00000361084	intron_variant	None
chr1:156077140:T/G:1	chr1	MEX3A	ENST00000532414	T333P	23.7
chr1:156077140:T/G:-1	chr1	MEX3A	ENST00000532414	T333A	21.7
chr1:156135237:T/C:1	chr1	LMNA	ENST00000368300	A287A	10.1
chr1:156163229:A/C:-1	chr1	SEMA4A	ENST00000368285	intron_variant	None
chr1:156163229:A/C:1	chr1	SEMA4A	ENST00000368285	intron_variant	None
chr1:156245057:A/G:1	chr1	PAQR6	ENST00000335852	intron_variant	None
chr1:156317712:C/T:1	chr1	CCT3	ENST00000295688	intron_variant	None
chr1:156317712:C/T:-1	chr1	CCT3	ENST00000295688	intron_variant	None
chr1:156346650:T/G:1	chr1	TSACC	ENST00000368255	intron_variant	None
chr1:156346650:T/G:-1	chr1	TSACC	ENST00000368255	intron_variant	None
chr1:156377232:T/G:-1	chr1	RHBG	ENST00000368246	intron_variant	None
chr1:156382605:C/T:1	chr1	RHBG	ENST00000368246	intron_variant	None
chr1:156482355:T/G:1	chr1	MEF2D	ENST00000348159	intron_variant	None
chr1:156482355:T/G:-1	chr1	MEF2D	ENST00000348159	intron_variant	None
chr1:156591910:T/G:1	chr1	NAXE	ENST00000368235	W36G	19
chr1:156591910:T/G:-1	chr1	NAXE	ENST00000368235	W36R	16.81
chr1:156652083:T/G:1	chr1	BCAN	ENST00000329117	intron_variant	None
chr1:156652083:T/G:-1	chr1	BCAN	ENST00000329117	intron_variant	None
chr1:156653097:A/C:1	chr1	BCAN	ENST00000329117	intron_variant	None
chr1:156815190:T/C:-1	chr1	SH2D2A	ENST00000392306	N52S	0.001
chr1:156879016:T/C:1	chr1	NTRK1	ENST00000524377	intron_variant	None
chr1:156880000:T/G:-1	chr1	NTRK1	ENST00000524377	V683G	26.9
chr1:156986265:T/C:1	chr1	ARHGEF11	ENST00000368194	intron_variant	None
chr1:157134291:G/T:-1	chr1	ETV3	ENST00000368192	intron_variant	None
chr1:157544013:C/T:1	chr1	FCRL5	ENST00000361835	intron_variant	None
chr1:157746643:T/G:1	chr1	FCRL2	ENST00000361516	None	None
chr1:157746643:T/G:-1	chr1	FCRL2	ENST00000361516	None	None
chr1:157804246:A/C:1	chr1	FCRL1	ENST00000368176	intron_variant	None
chr1:158290653:A/G:1	chr1	CD1C	ENST00000368170	intron_variant	None
chr1:158290653:A/G:-1	chr1	CD1C	ENST00000368170	intron_variant	None
chr1:158466507:G/A:-1	chr1	OR10K1	ENST00000289451	None	None
chr1:158845615:T/G:-1	chr1	MNDA	ENST00000368141	V200G	0.001
chr1:158847581:C/G:1	chr1	MNDA	ENST00000368141	intron_variant	None
chr1:158849117:A/G:-1	chr1	MNDA	ENST00000368141	intron_variant	None
chr1:159196834:C/T:-1	chr1	CADM3	ENST00000368124	intron_variant	None
chr1:159852190:T/C:1	chr1	SNHG28	ENST00000368102	intron_variant	None
chr1:159880461:C/G:-1	chr1	CFAP45	ENST00000368099	intron_variant	None
chr1:159890757:C/T:1	chr1	CFAP45	ENST00000368099	intron_variant	None
chr1:159929096:T/G:1	chr1	IGSF9	ENST00000368094	intron_variant	None
chr1:159929096:T/G:-1	chr1	IGSF9	ENST00000368094	intron_variant	None
chr1:160123831:A/C:-1	chr1	ATP1A2	ENST00000361216	intron_variant	None
chr1:160123831:A/C:1	chr1	ATP1A2	ENST00000361216	intron_variant	None
chr1:160416003:C/G:1	chr1	VANGL2	ENST00000368061	intron_variant	None
chr1:160416003:C/G:-1	chr1	VANGL2	ENST00000368061	intron_variant	None
chr1:161059340:T/G:1	chr1	ARHGAP30	ENST00000368013	intron_variant	None
chr1:161089470:A/C:-1	chr1	NECTIN4	ENST00000368012	None	None
chr1:161156643:A/T:1	chr1	UFC1	ENST00000368003	intron_variant	None
chr1:161170329:A/C:-1	chr1	PPOX	ENST00000367999	intron_variant	None
chr1:161236402:C/A:-1	chr1	NR1I3	ENST00000367980	intron_variant	None
chr1:161307006:G/A:1	chr1	MPZ	ENST00000533357	intron_variant	None
chr1:161340453:C/A:-1	chr1	SDHC	ENST00000367975	intron_variant	None
chr1:161340453:C/A:1	chr1	SDHC	ENST00000367975	intron_variant	None
chr1:161513716:T/G:-1	chr1	FCGR2A	ENST00000271450	intron_variant	None
chr1:161630842:A/G:-1	chr1	FCGR3B	ENST00000294800	intron_variant	None
chr1:161750214:T/C:-1	chr1	DUSP12	ENST00000367943	intron_variant	None
chr1:161750214:T/C:1	chr1	DUSP12	ENST00000367943	intron_variant	None
chr1:161753455:T/G:1	chr1	DUSP12	ENST00000367943	intron_variant	None
chr1:161753455:T/G:-1	chr1	DUSP12	ENST00000367943	intron_variant	None
chr1:162294208:G/A:1	chr1	NOS1AP	ENST00000361897	intron_variant	None
chr1:162294216:G/A:-1	chr1	NOS1AP	ENST00000361897	intron_variant	None
chr1:162399969:A/C:-1	chr1	SH2D1B	ENST00000367929	intron_variant	None
chr1:162399969:A/C:1	chr1	SH2D1B	ENST00000367929	intron_variant	None
chr1:163167964:T/G:1	chr1	RGS5	ENST00000313961	intron_variant	None
chr1:163202975:T/C:-1	chr1	RGS5	ENST00000313961	None	None
chr1:163202975:T/C:1	chr1	RGS5	ENST00000313961	None	None
chr1:163352881:A/G:1	chr1	NUF2	ENST00000271452	intron_variant	None
chr1:164820021:T/G:1	chr1	PBX1	ENST00000420696	intron_variant	None
chr1:164820021:T/G:-1	chr1	PBX1	ENST00000420696	intron_variant	None
chr1:165655302:G/T:1	chr1	MGST3	ENST00000367889	intron_variant	None
chr1:165891576:A/C:1	chr1	UCK2	ENST00000367879	intron_variant	None
chr1:166975036:T/A:-1	chr1	ILDR2	ENST00000271417	intron_variant	None
chr1:167054834:G/T:1	chr1	GPA33	ENST00000367868	intron_variant	None
chr1:167054834:G/T:-1	chr1	GPA33	ENST00000367868	intron_variant	None
chr1:167054841:T/G:-1	chr1	GPA33	ENST00000367868	intron_variant	None
chr1:167054850:C/T:1	chr1	GPA33	ENST00000367868	intron_variant	None
chr1:167073187:T/G:1	chr1	GPA33	ENST00000367868	intron_variant	None
chr1:167073187:T/G:-1	chr1	GPA33	ENST00000367868	intron_variant	None
chr1:167094647:T/G:1	chr1	DUSP27	ENST00000361200	intron_variant	None
chr1:167095152:T/G:-1	chr1	DUSP27	ENST00000361200	intron_variant	None
chr1:167548253:A/C:-1	chr1	CREG1	ENST00000370509	intron_variant	None
chr1:167548253:A/C:1	chr1	CREG1	ENST00000370509	intron_variant	None
chr1:167893726:C/T:-1	chr1	ADCY10	ENST00000367851	intron_variant	None
chr1:167893732:A/T:1	chr1	ADCY10	ENST00000367851	intron_variant	None
chr1:167893781:C/T:-1	chr1	ADCY10	ENST00000367851	intron_variant	None
chr1:168291522:T/C:-1	chr1	TBX19	ENST00000367821	intron_variant	None
chr1:168291522:T/C:1	chr1	TBX19	ENST00000367821	intron_variant	None
chr1:168291524:A/C:-1	chr1	TBX19	ENST00000367821	intron_variant	None
chr1:168291524:A/C:1	chr1	TBX19	ENST00000367821	intron_variant	None
chr1:168576773:A/T:-1	chr1	XCL1	ENST00000367818	intron_variant	None
chr1:168578917:A/G:1	chr1	XCL1	ENST00000367818	intron_variant	None
chr1:169469905:C/G:-1	chr1	SLC19A2	ENST00000236137	intron_variant	None
chr1:169518063:C/A:1	chr1	F5	ENST00000367797	intron_variant	None
chr1:169550270:T/C:-1	chr1	F5	ENST00000367797	intron_variant	None
chr1:169603278:A/T:1	chr1	SELP	ENST00000367790	intron_variant	None
chr1:169703454:G/A:-1	chr1	SELL	ENST00000236147	intron_variant	None
chr1:171199551:A/C:-1	chr1	FMO2	ENST00000441535	intron_variant	None
chr1:171199551:A/C:1	chr1	FMO2	ENST00000441535	intron_variant	None
chr1:171782299:A/G:1	chr1	METTL13	ENST00000361735	intron_variant	None
chr1:172069087:G/C:-1	chr1	DNM3	ENST00000358155	intron_variant	None
chr1:173587977:A/C:1	chr1	SLC9C2	ENST00000367714	intron_variant	None
chr1:173803590:T/A:-1	chr1	CENPL	ENST00000356198	intron_variant	None
chr1:173952154:G/A:1	chr1	RC3H1	ENST00000367696	intron_variant	None
chr1:174171677:G/T:1	chr1	RABGAP1L	ENST00000251507	intron_variant	None
chr1:174171677:G/T:-1	chr1	RABGAP1L	ENST00000251507	intron_variant	None
chr1:175126813:A/G:1	chr1	TNN	ENST00000239462	intron_variant	None
chr1:175126813:A/G:-1	chr1	TNN	ENST00000239462	intron_variant	None
chr1:175127871:A/G:-1	chr1	TNN	ENST00000239462	intron_variant	None
chr1:175327093:T/C:1	chr1	TNR	ENST00000367674	intron_variant	None
chr1:176042755:T/G:1	chr1	COP1	ENST00000367669	intron_variant	None
chr1:176042755:T/G:-1	chr1	COP1	ENST00000367669	intron_variant	None
chr1:176043330:G/A:1	chr1	COP1	ENST00000367669	intron_variant	None
chr1:176537756:A/G:-1	chr1	PAPPA2	ENST00000367662	intron_variant	None
chr1:176557224:A/C:1	chr1	PAPPA2	ENST00000367662	N301T	23.6
chr1:176949000:A/C:-1	chr1	ASTN1	ENST00000361833	intron_variant	None
chr1:176985577:C/T:1	chr1	ASTN1	ENST00000361833	intron_variant	None
chr1:177014513:T/G:-1	chr1	ASTN1	ENST00000361833	intron_variant	None
chr1:177933448:A/G:1	chr1	SEC16B	ENST00000308284	intron_variant	None
chr1:177936226:A/G:1	chr1	SEC16B	ENST00000308284	intron_variant	None
chr1:177936226:A/G:-1	chr1	SEC16B	ENST00000308284	intron_variant	None
chr1:177960632:T/C:1	chr1	SEC16B	ENST00000308284	intron_variant	None
chr1:179117228:T/G:-1	chr1	ABL2	ENST00000502732	intron_variant	None
chr1:179118799:T/C:1	chr1	ABL2	ENST00000502732	intron_variant	None
chr1:179366384:C/T:-1	chr1	AXDND1	ENST00000367618	intron_variant	None
chr1:179533464:A/G:1	chr1	AXDND1	ENST00000367618	intron_variant	None
chr1:179575915:C/A:1	chr1	NPHS2	ENST00000367615	None	None
chr1:180880512:C/T:-1	chr1	XPR1	ENST00000367590	intron_variant	None
chr1:181738519:A/C:-1	chr1	CACNA1E	ENST00000367573	intron_variant	None
chr1:181738519:A/C:1	chr1	CACNA1E	ENST00000367573	intron_variant	None
chr1:181758534:T/G:1	chr1	CACNA1E	ENST00000367573	intron_variant	None
chr1:182472768:A/C:-1	chr1	RGSL1	ENST00000294854	intron_variant	None
chr1:182472768:A/C:1	chr1	RGSL1	ENST00000294854	intron_variant	None
chr1:182530173:C/A:1	chr1	RGSL1	ENST00000294854	intron_variant	None
chr1:182581627:A/C:-1	chr1	RNASEL	ENST00000367559	intron_variant	None
chr1:182581627:A/C:1	chr1	RNASEL	ENST00000367559	intron_variant	None
chr1:182816747:C/G:1	chr1	NPL	ENST00000367553	A133G	25
chr1:182939590:A/C:-1	chr1	SHCBP1L	ENST00000367547	intron_variant	None
chr1:183125336:A/T:1	chr1	LAMC1	ENST00000258341	intron_variant	None
chr1:183125336:A/T:-1	chr1	LAMC1	ENST00000258341	intron_variant	None
chr1:183128586:A/T:-1	chr1	LAMC1	ENST00000258341	intron_variant	None
chr1:183131203:C/T:1	chr1	LAMC1	ENST00000258341	intron_variant	None
chr1:183220673:T/G:1	chr1	LAMC2	ENST00000264144	intron_variant	None
chr1:183220673:T/G:-1	chr1	LAMC2	ENST00000264144	intron_variant	None
chr1:183260845:T/A:1	chr1	NMNAT2	ENST00000287713	intron_variant	None
chr1:183285020:G/A:-1	chr1	NMNAT2	ENST00000287713	intron_variant	None
chr1:183902524:A/T:1	chr1	RGL1	ENST00000304685	intron_variant	None
chr1:183902524:A/T:-1	chr1	RGL1	ENST00000304685	intron_variant	None
chr1:183963845:T/G:-1	chr1	COLGALT2	ENST00000361927	intron_variant	None
chr1:183969068:A/G:1	chr1	COLGALT2	ENST00000361927	intron_variant	None
chr1:184703032:T/C:1	chr1	EDEM3	ENST00000318130	intron_variant	None
chr1:185091469:T/G:-1	chr1	RNF2	ENST00000367510	intron_variant	None
chr1:185091476:T/G:1	chr1	RNF2	ENST00000367510	intron_variant	None
chr1:185091476:T/G:-1	chr1	RNF2	ENST00000367510	intron_variant	None
chr1:185138038:C/G:-1	chr1	TRMT1L	ENST00000367506	intron_variant	None
chr1:185150477:C/A:1	chr1	TRMT1L	ENST00000367506	C121F	34
chr1:185271309:A/T:-1	chr1	SWT1	ENST00000367500	intron_variant	None
chr1:185271314:A/T:1	chr1	SWT1	ENST00000367500	intron_variant	None
chr1:185981205:T/C:-1	chr1	HMCN1	ENST00000271588	intron_variant	None
chr1:185981205:T/C:1	chr1	HMCN1	ENST00000271588	intron_variant	None
chr1:186078057:G/T:1	chr1	HMCN1	ENST00000271588	intron_variant	None
chr1:186187778:A/G:1	chr1	HMCN1	ENST00000271588	intron_variant	None
chr1:186187778:A/G:-1	chr1	HMCN1	ENST00000271588	intron_variant	None
chr1:186356211:T/A:-1	chr1	TPR	ENST00000367478	intron_variant	None
chr1:186356211:T/A:1	chr1	TPR	ENST00000367478	intron_variant	None
chr1:186358404:G/A:-1	chr1	TPR	ENST00000367478	intron_variant	None
chr1:186358779:G/T:1	chr1	TPR	ENST00000367478	intron_variant	None
chr1:193027943:T/G:1	chr1	UCHL5	ENST00000367455	intron_variant	2.96
chr1:193027943:T/G:-1	chr1	UCHL5	ENST00000367455	intron_variant	1.332
chr1:196651949:G/T:1	chr1	CFH	ENST00000367429	None	None
chr1:198703393:G/C:-1	chr1	PTPRC	ENST00000367376	intron_variant	None
chr1:200593912:A/T:1	chr1	KIF14	ENST00000367350	intron_variant	None
chr1:200593919:T/C:-1	chr1	KIF14	ENST00000367350	intron_variant	None
chr1:200593919:T/C:1	chr1	KIF14	ENST00000367350	intron_variant	None
chr1:200979411:T/G:1	chr1	KIF21B	ENST00000332129	intron_variant	None
chr1:200979411:T/G:-1	chr1	KIF21B	ENST00000332129	intron_variant	None
chr1:201040054:A/G:-1	chr1	CACNA1S	ENST00000362061	L1800S	27.7
chr1:201048677:A/C:1	chr1	CACNA1S	ENST00000362061	V1449G	31
chr1:201052841:C/A:1	chr1	CACNA1S	ENST00000362061	intron_variant	None
chr1:201052841:C/A:-1	chr1	CACNA1S	ENST00000362061	intron_variant	None
chr1:201066385:T/C:1	chr1	CACNA1S	ENST00000362061	intron_variant	None
chr1:201069860:A/G:1	chr1	CACNA1S	ENST00000362061	intron_variant	None
chr1:201069860:A/G:-1	chr1	CACNA1S	ENST00000362061	intron_variant	None
chr1:201135461:A/G:1	chr1	TMEM9	ENST00000367330	None	None
chr1:201218636:T/C:-1	chr1	IGFN1	ENST00000335211	A3292A	0.129
chr1:201220069:C/T:1	chr1	IGFN1	ENST00000335211	intron_variant	None
chr1:201316113:T/C:-1	chr1	PKP1	ENST00000263946	intron_variant	None
chr1:201369987:C/A:-1	chr1	TNNT2	ENST00000509001	intron_variant	None
chr1:201369987:C/A:1	chr1	TNNT2	ENST00000509001	intron_variant	None
chr1:201649136:C/T:-1	chr1	NAV1	ENST00000367296	G156G	14.56
chr1:201734703:A/C:1	chr1	NAV1	ENST00000367296	intron_variant	None
chr1:201876088:G/C:-1	chr1	IPO9	ENST00000361565	None	11.54
chr1:201988790:C/G:1	chr1	RNPEP	ENST00000295640	intron_variant	None
chr1:201988793:A/G:-1	chr1	RNPEP	ENST00000295640	intron_variant	None
chr1:202348801:A/C:-1	chr1	PPP1R12B	ENST00000406302	None	None
chr1:202348801:A/C:1	chr1	PPP1R12B	ENST00000406302	None	None
chr1:202427324:A/C:-1	chr1	PPP1R12B	ENST00000406302	intron_variant	None
chr1:202427324:A/C:1	chr1	PPP1R12B	ENST00000406302	intron_variant	None
chr1:202569970:C/G:1	chr1	PPP1R12B	ENST00000406302	intron_variant	None
chr1:202752888:A/G:-1	chr1	KDM5B	ENST00000367265	intron_variant	None
chr1:202752893:C/A:-1	chr1	KDM5B	ENST00000367265	intron_variant	None
chr1:202752893:C/A:1	chr1	KDM5B	ENST00000367265	intron_variant	None
chr1:202763944:A/T:1	chr1	KDM5B	ENST00000367265	intron_variant	None
chr1:202763944:A/T:-1	chr1	KDM5B	ENST00000367265	intron_variant	None
chr1:202897215:A/C:-1	chr1	KLHL12	ENST00000367261	intron_variant	None
chr1:202897215:A/C:1	chr1	KLHL12	ENST00000367261	intron_variant	None
chr1:202897228:C/T:-1	chr1	KLHL12	ENST00000367261	intron_variant	None
chr1:203008491:C/T:1	chr1	TMEM183A	ENST00000367242	intron_variant	None
chr1:203022721:T/G:-1	chr1	TMEM183A	ENST00000367242	intron_variant	None
chr1:203168762:A/C:-1	chr1	MYBPH	ENST00000255416	intron_variant	None
chr1:203168762:A/C:1	chr1	MYBPH	ENST00000255416	intron_variant	None
chr1:203498888:A/C:1	chr1	OPTC	ENST00000367222	intron_variant	None
chr1:203714108:T/G:1	chr1	ATP2B4	ENST00000357681	intron_variant	None
chr1:203774692:A/C:-1	chr1	LAX1	ENST00000442561	None	None
chr1:203864902:C/T:1	chr1	SNRPE	ENST00000414487	intron_variant	None
chr1:203864909:T/G:-1	chr1	SNRPE	ENST00000414487	intron_variant	None
chr1:203864916:T/G:1	chr1	SNRPE	ENST00000414487	intron_variant	None
chr1:203864921:T/G:-1	chr1	SNRPE	ENST00000414487	intron_variant	None
chr1:204160426:T/C:-1	chr1	REN	ENST00000272190	intron_variant	None
chr1:204161248:G/C:1	chr1	REN	ENST00000272190	intron_variant	None
chr1:204228463:C/A:-1	chr1	PLEKHA6	ENST00000272203	intron_variant	None
chr1:204228463:C/A:1	chr1	PLEKHA6	ENST00000272203	intron_variant	None
chr1:204449898:A/C:-1	chr1	PIK3C2B	ENST00000367187	V729G	11.21
chr1:204530909:C/A:-1	chr1	MDM4	ENST00000367182	intron_variant	None
chr1:204530909:C/A:1	chr1	MDM4	ENST00000367182	intron_variant	None
chr1:204905387:G/T:1	chr1	NFASC	ENST00000339876	intron_variant	None
chr1:204905387:G/T:-1	chr1	NFASC	ENST00000339876	intron_variant	None
chr1:204985865:A/G:1	chr1	NFASC	ENST00000339876	intron_variant	None
chr1:204997042:T/C:-1	chr1	NFASC	ENST00000339876	intron_variant	None
chr1:204997300:C/G:1	chr1	NFASC	ENST00000339876	I971M	15.4
chr1:205066327:A/G:-1	chr1	CNTN2	ENST00000331830	intron_variant	None
chr1:205101436:A/G:1	chr1	RBBP5	ENST00000264515	intron_variant	None
chr1:205101436:A/G:-1	chr1	RBBP5	ENST00000264515	intron_variant	None
chr1:205150963:T/C:-1	chr1	DSTYK	ENST00000367162	intron_variant	None
chr1:205150963:T/C:1	chr1	DSTYK	ENST00000367162	intron_variant	None
chr1:205256292:G/C:1	chr1	TMCC2	ENST00000358024	intron_variant	None
chr1:205321715:G/A:-1	chr1	NUAK2	ENST00000367157	None	None
chr1:205321715:G/A:1	chr1	NUAK2	ENST00000367157	None	None
chr1:205351585:T/A:-1	chr1	KLHDC8A	ENST00000367156	intron_variant	None
chr1:205351585:T/A:1	chr1	KLHDC8A	ENST00000367156	intron_variant	None
chr1:205528916:T/G:1	chr1	CDK18	ENST00000506784	intron_variant	None
chr1:205528916:T/G:-1	chr1	CDK18	ENST00000506784	intron_variant	None
chr1:205530793:C/G:1	chr1	CDK18	ENST00000506784	intron_variant	None
chr1:205626288:T/C:-1	chr1	ELK4	ENST00000357992	intron_variant	None
chr1:205626288:T/C:1	chr1	ELK4	ENST00000357992	intron_variant	None
chr1:206421113:C/A:-1	chr1	SRGAP2	ENST00000295713	intron_variant	None
chr1:206421113:C/A:1	chr1	SRGAP2	ENST00000295713	intron_variant	None
chr1:206430061:T/G:1	chr1	SRGAP2	ENST00000295713	intron_variant	None
chr1:206430061:T/G:-1	chr1	SRGAP2	ENST00000295713	intron_variant	None
chr1:206475035:G/A:1	chr1	IKBKE	ENST00000367120	intron_variant	None
chr1:206477764:G/A:-1	chr1	IKBKE	ENST00000367120	T239T	5.092
chr1:206593510:T/A:1	chr1	EIF2D	ENST00000271764	intron_variant	None
chr1:206593512:T/A:-1	chr1	EIF2D	ENST00000271764	intron_variant	None
chr1:206593518:T/C:1	chr1	EIF2D	ENST00000271764	intron_variant	None
chr1:206593520:T/C:-1	chr1	EIF2D	ENST00000271764	intron_variant	None
chr1:206902839:T/G:1	chr1	IL24	ENST00000391929	intron_variant	None
chr1:206902839:T/G:-1	chr1	IL24	ENST00000391929	intron_variant	None
chr1:206902843:T/G:1	chr1	IL24	ENST00000391929	intron_variant	None
chr1:206902843:T/G:-1	chr1	IL24	ENST00000391929	intron_variant	None
chr1:206935404:T/G:1	chr1	PIGR	ENST00000356495	intron_variant	None
chr1:207061819:T/G:1	chr1	PFKFB2	ENST00000367080	intron_variant	None
chr1:207061819:T/G:-1	chr1	PFKFB2	ENST00000367080	intron_variant	None
chr1:207063694:T/G:1	chr1	PFKFB2	ENST00000367080	intron_variant	None
chr1:207611545:C/A:-1	chr1	CR1	ENST00000367049	intron_variant	None
chr1:207611545:C/A:1	chr1	CR1	ENST00000367049	intron_variant	None
chr1:207678126:T/G:1	chr1	CR1L	ENST00000508064	intron_variant	None
chr1:207678126:T/G:-1	chr1	CR1L	ENST00000508064	intron_variant	None
chr1:208098968:A/C:1	chr1	PLXNA2	ENST00000367033	C537G	26
chr1:208128691:C/T:-1	chr1	PLXNA2	ENST00000367033	intron_variant	None
chr1:209627329:T/G:-1	chr1	LAMB3	ENST00000391911	intron_variant	None
chr1:210237936:C/T:-1	chr1	SERTAD4	ENST00000367012	intron_variant	None
chr1:210238159:T/C:-1	chr1	SERTAD4	ENST00000367012	intron_variant	None
chr1:210238159:T/C:1	chr1	SERTAD4	ENST00000367012	intron_variant	None
chr1:210862359:A/C:1	chr1	KCNH1	ENST00000271751	intron_variant	None
chr1:211353090:A/G:-1	chr1	TRAF5	ENST00000261464	intron_variant	None
chr1:212071812:A/G:-1	chr1	DTL	ENST00000366991	intron_variant	None
chr1:212072450:A/G:1	chr1	DTL	ENST00000366991	intron_variant	None
chr1:212784095:T/C:-1	chr1	NSL1	ENST00000366977	intron_variant	None
chr1:212885569:G/T:1	chr1	FLVCR1	ENST00000366971	intron_variant	None
chr1:213051377:T/C:-1	chr1	RPS6KC1	ENST00000366960	None	None
chr1:214383842:G/A:-1	chr1	PTPN14	ENST00000366956	L671L	0.014
chr1:214383842:G/A:1	chr1	PTPN14	ENST00000366956	L671L	0.042
chr1:215650875:G/A:-1	chr1	USH2A	ENST00000307340	intron_variant	None
chr1:215650875:G/A:1	chr1	USH2A	ENST00000307340	intron_variant	None
chr1:217431007:A/G:1	chr1	GPATCH2	ENST00000366935	None	None
chr1:217431007:A/G:-1	chr1	GPATCH2	ENST00000366935	None	None
chr1:218434219:C/A:-1	chr1	TGFB2	ENST00000366929	intron_variant	7.711
chr1:219979376:G/T:1	chr1	EPRS	ENST00000366923	intron_variant	None
chr1:219979383:A/T:-1	chr1	EPRS	ENST00000366923	intron_variant	None
chr1:219979400:C/A:1	chr1	EPRS	ENST00000366923	intron_variant	None
chr1:220059089:G/T:-1	chr1	BPNT1	ENST00000469520	intron_variant	None
chr1:220067643:G/C:1	chr1	BPNT1	ENST00000469520	intron_variant	None
chr1:220884320:G/A:-1	chr1	HLX	ENST00000366903	E361E	2.047
chr1:222544225:A/C:1	chr1	HHIPL2	ENST00000343410	intron_variant	None
chr1:225831693:T/G:1	chr1	EPHX1	ENST00000366837	intron_variant	None
chr1:225831693:T/G:-1	chr1	EPHX1	ENST00000366837	intron_variant	None
chr1:225844370:A/G:1	chr1	EPHX1	ENST00000366837	intron_variant	None
chr1:225844370:A/G:-1	chr1	EPHX1	ENST00000366837	intron_variant	None
chr1:225849856:T/G:-1	chr1	TMEM63A	ENST00000366835	intron_variant	None
chr1:225887979:C/T:1	chr1	LEFTY1	ENST00000272134	G102S	24.5
chr1:225887979:C/T:1	chr1	AL117348.2	ENST00000432920	R210Q	24.5
chr1:226154794:A/C:-1	chr1	ACBD3	ENST00000366812	S315A	12.79
chr1:226225967:A/C:1	chr1	MIXL1	ENST00000366810	None	None
chr1:226377372:T/C:-1	chr1	PARP1	ENST00000366794	intron_variant	None
chr1:226377372:T/C:1	chr1	PARP1	ENST00000366794	intron_variant	None
chr1:226648545:T/G:1	chr1	ITPKB	ENST00000429204	intron_variant	None
chr1:226648545:T/G:-1	chr1	ITPKB	ENST00000429204	intron_variant	None
chr1:226883663:G/A:-1	chr1	PSEN2	ENST00000366783	intron_variant	None
chr1:227626208:C/T:1	chr1	ZNF678	ENST00000397097	intron_variant	None
chr1:228101003:T/G:1	chr1	C1orf35	ENST00000272139	None	None
chr1:228264125:C/T:-1	chr1	OBSCN	ENST00000570156	A1624V	6.186
chr1:228315976:A/G:1	chr1	OBSCN	ENST00000570156	H5093R	0.001
chr1:228349880:T/C:-1	chr1	OBSCN	ENST00000570156	intron_variant	None
chr1:228349880:T/C:1	chr1	OBSCN	ENST00000570156	intron_variant	None
chr1:229250175:A/G:1	chr1	TMEM78	ENST00000323223	None	None
chr1:230262820:A/C:-1	chr1	GALNT2	ENST00000366672	intron_variant	None
chr1:230262820:A/C:1	chr1	GALNT2	ENST00000366672	intron_variant	None
chr1:230357367:A/C:-1	chr1	PGBD5	ENST00000321327	intron_variant	None
chr1:230357367:A/C:1	chr1	PGBD5	ENST00000321327	intron_variant	None
chr1:230362522:G/T:1	chr1	PGBD5	ENST00000321327	intron_variant	None
chr1:230767795:A/C:-1	chr1	CAPN9	ENST00000271971	intron_variant	None
chr1:230843489:T/G:1	chr1	C1orf198	ENST00000366663	R264S	1.844
chr1:230843489:T/G:-1	chr1	C1orf198	ENST00000366663	R264R	0.08
chr1:230844000:A/C:-1	chr1	C1orf198	ENST00000366663	intron_variant	None
chr1:231202040:G/A:1	chr1	TRIM67	ENST00000366653	intron_variant	None
chr1:231202218:G/A:-1	chr1	TRIM67	ENST00000366653	intron_variant	None
chr1:231202218:G/A:1	chr1	TRIM67	ENST00000366653	intron_variant	None
chr1:232415483:T/G:1	chr1	SIPA1L2	ENST00000366630	intron_variant	None
chr1:232428649:A/C:-1	chr1	SIPA1L2	ENST00000366630	intron_variant	None
chr1:232999446:C/T:1	chr1	PCNX2	ENST00000258229	intron_variant	None
chr1:233199063:A/C:-1	chr1	PCNX2	ENST00000258229	intron_variant	None
chr1:233200356:A/C:1	chr1	PCNX2	ENST00000258229	intron_variant	None
chr1:233200361:A/C:-1	chr1	PCNX2	ENST00000258229	intron_variant	None
chr1:233288847:A/T:1	chr1	PCNX2	ENST00000258229	intron_variant	None
chr1:233355392:T/C:-1	chr1	MAP3K21	ENST00000366624	intron_variant	None
chr1:234027211:C/T:1	chr1	SLC35F3	ENST00000366618	intron_variant	None
chr1:234136458:A/C:-1	chr1	SLC35F3	ENST00000366618	intron_variant	None
chr1:234322663:G/A:-1	chr1	SLC35F3	ENST00000366618	intron_variant	None
chr1:234322663:G/A:1	chr1	SLC35F3	ENST00000366618	intron_variant	None
chr1:235453328:A/C:-1	chr1	B3GALNT2	ENST00000366600	intron_variant	None
chr1:235756063:G/A:1	chr1	LYST	ENST00000389794	intron_variant	None
chr1:236024342:A/C:-1	chr1	NID1	ENST00000264187	intron_variant	None
chr1:236024342:A/C:1	chr1	NID1	ENST00000264187	intron_variant	None
chr1:236725726:C/G:1	chr1	ACTN2	ENST00000366578	intron_variant	None
chr1:236890908:A/T:1	chr1	MTR	ENST00000366577	intron_variant	None
chr1:236890908:A/T:-1	chr1	MTR	ENST00000366577	intron_variant	None
chr1:237687353:C/T:-1	chr1	RYR2	ENST00000366574	intron_variant	None
chr1:237687360:C/T:1	chr1	RYR2	ENST00000366574	intron_variant	None
chr1:237700539:A/T:1	chr1	RYR2	ENST00000366574	intron_variant	None
chr1:237700539:A/T:-1	chr1	RYR2	ENST00000366574	intron_variant	None
chr1:237792380:T/C:1	chr1	RYR2	ENST00000366574	intron_variant	None
chr1:237792398:C/T:-1	chr1	RYR2	ENST00000366574	intron_variant	None
chr1:240123507:A/C:1	chr1	FMN2	ENST00000319653	intron_variant	None
chr1:240207575:T/C:-1	chr1	FMN2	ENST00000319653	P921P	0.011
chr1:240895630:T/C:1	chr1	RGS7	ENST00000366565	intron_variant	None
chr1:241220931:A/G:-1	chr1	RGS7	ENST00000366565	intron_variant	None
chr1:241757617:A/C:-1	chr1	WDR64	ENST00000366552	intron_variant	None
chr1:241757617:A/C:1	chr1	WDR64	ENST00000366552	intron_variant	None
chr1:241871939:A/T:1	chr1	EXO1	ENST00000366548	intron_variant	None
chr1:242377081:T/G:1	chr1	PLD5	ENST00000536534	intron_variant	None
chr1:242377081:T/G:-1	chr1	PLD5	ENST00000536534	intron_variant	None
chr1:244365014:G/A:-1	chr1	C1orf100	ENST00000308105	intron_variant	None
chr1:244365014:G/A:1	chr1	C1orf100	ENST00000308105	intron_variant	None
chr1:244854833:C/A:1	chr1	HNRNPU	ENST00000283179	intron_variant	None
chr1:245686514:G/C:-1	chr1	KIF26B	ENST00000407071	Q1177H	21.8
chr1:245767282:G/A:1	chr1	SMYD3	ENST00000388985	intron_variant	None
chr1:246034756:T/C:-1	chr1	SMYD3	ENST00000388985	intron_variant	None
chr1:246867903:A/C:1	chr1	AHCTF1	ENST00000326225	intron_variant	None
chr1:247008034:C/T:-1	chr1	ZNF695	ENST00000339986	None	None
chr1:247435891:T/G:1	chr1	NLRP3	ENST00000336119	intron_variant	None
chr1:247435891:T/G:-1	chr1	NLRP3	ENST00000336119	intron_variant	None
chr1:247435898:T/G:1	chr1	NLRP3	ENST00000336119	intron_variant	None
chr1:248084829:G/C:1	chr1	OR2L13	ENST00000366478	intron_variant	None
chr1:248295117:G/C:-1	chr1	OR2T12	ENST00000317996	G154G	None
chr1:248295117:G/C:1	chr1	OR2T12	ENST00000317996	G154G	0.097
chr10:384740:A/G:-1	chr10	DIP2C	ENST00000280886	intron_variant	None
chr10:387596:T/G:1	chr10	DIP2C	ENST00000280886	intron_variant	None
chr10:825541:C/G:1	chr10	LARP4B	ENST00000316157	intron_variant	None
chr10:1010744:A/C:-1	chr10	GTPBP4	ENST00000360803	intron_variant	None
chr10:1626301:G/A:1	chr10	ADARB2	ENST00000381312	intron_variant	None
chr10:1737155:G/A:-1	chr10	ADARB2	ENST00000381312	None	11.33
chr10:3104904:C/G:1	chr10	PFKP	ENST00000381125	intron_variant	None
chr10:3136689:C/T:-1	chr10	PFKP	ENST00000381125	None	None
chr10:3158660:T/C:1	chr10	PITRM1	ENST00000380989	intron_variant	None
chr10:4972935:A/T:-1	chr10	AKR1C1	ENST00000380872	intron_variant	None
chr10:4999459:T/C:-1	chr10	AKR1C2	ENST00000380753	intron_variant	None
chr10:4999459:T/C:1	chr10	AKR1C2	ENST00000380753	intron_variant	None
chr10:5003220:C/T:-1	chr10	AKR1C2	ENST00000380753	intron_variant	None
chr10:5003506:C/A:-1	chr10	AKR1C2	ENST00000380753	intron_variant	None
chr10:5003506:C/A:1	chr10	AKR1C2	ENST00000380753	intron_variant	None
chr10:5162594:G/T:1	chr10	AKR1CL1	ENST00000488756	intron_variant	None
chr10:5162594:G/T:-1	chr10	AKR1CL1	ENST00000488756	intron_variant	None
chr10:5784906:C/G:-1	chr10	GDI2	ENST00000380191	intron_variant	None
chr10:5884116:A/C:1	chr10	ANKRD16	ENST00000380094	intron_variant	None
chr10:5884117:T/C:-1	chr10	ANKRD16	ENST00000380094	intron_variant	None
chr10:5916555:G/A:1	chr10	FBH1	ENST00000379999	intron_variant	None
chr10:5936334:T/G:-1	chr10	FBH1	ENST00000379999	intron_variant	None
chr10:6293641:C/T:1	chr10	AL137145.2	ENST00000399868	intron_variant	None
chr10:6329386:G/T:-1	chr10	AL137145.2	ENST00000399868	None	None
chr10:6557157:A/G:1	chr10	PRKCQ	ENST00000263125	intron_variant	None
chr10:7717981:G/C:-1	chr10	ITIH2	ENST00000358415	intron_variant	None
chr10:7748925:C/A:1	chr10	ITIH2	ENST00000358415	intron_variant	None
chr10:11172711:C/A:-1	chr10	CELF2	ENST00000450189	intron_variant	None
chr10:11172711:C/A:1	chr10	CELF2	ENST00000450189	intron_variant	None
chr10:11238696:T/G:-1	chr10	CELF2	ENST00000450189	intron_variant	None
chr10:11755377:T/G:1	chr10	ECHDC3	ENST00000379215	intron_variant	None
chr10:11755377:T/G:-1	chr10	ECHDC3	ENST00000379215	intron_variant	None
chr10:11921140:T/G:1	chr10	UPF2	ENST00000356352	None	None
chr10:11952469:C/T:-1	chr10	UPF2	ENST00000356352	intron_variant	None
chr10:12553611:A/C:-1	chr10	CAMK1D	ENST00000378847	intron_variant	None
chr10:12553611:A/C:1	chr10	CAMK1D	ENST00000378847	intron_variant	None
chr10:12827440:T/C:-1	chr10	CAMK1D	ENST00000378847	intron_variant	None
chr10:13109354:A/G:1	chr10	OPTN	ENST00000263036	intron_variant	None
chr10:13222246:A/C:-1	chr10	UCMA	ENST00000378681	intron_variant	None
chr10:13227781:T/C:1	chr10	UCMA	ENST00000378681	intron_variant	None
chr10:13228039:A/G:-1	chr10	UCMA	ENST00000378681	intron_variant	None
chr10:13345078:A/C:-1	chr10	SEPHS1	ENST00000327347	intron_variant	None
chr10:13345078:A/C:1	chr10	SEPHS1	ENST00000327347	intron_variant	None
chr10:13587271:T/C:-1	chr10	PRPF18	ENST00000378572	intron_variant	None
chr10:13587271:T/C:1	chr10	PRPF18	ENST00000378572	intron_variant	None
chr10:14896760:C/A:-1	chr10	SUV39H2	ENST00000354919	intron_variant	None
chr10:14896760:C/A:1	chr10	SUV39H2	ENST00000354919	intron_variant	None
chr10:15073386:C/A:-1	chr10	OLAH	ENST00000378217	None	None
chr10:15073386:C/A:1	chr10	OLAH	ENST00000378217	None	None
chr10:15213494:A/C:1	chr10	FAM171A1	ENST00000378116	G698G	4.34
chr10:15214758:C/T:-1	chr10	FAM171A1	ENST00000378116	intron_variant	None
chr10:15608427:A/C:1	chr10	ITGA8	ENST00000378076	intron_variant	None
chr10:16915256:G/A:-1	chr10	CUBN	ENST00000377833	intron_variant	None
chr10:16915256:G/A:1	chr10	CUBN	ENST00000377833	intron_variant	None
chr10:16915264:T/A:-1	chr10	CUBN	ENST00000377833	intron_variant	None
chr10:16967896:A/G:1	chr10	CUBN	ENST00000377833	intron_variant	None
chr10:17709116:A/C:-1	chr10	STAM	ENST00000377524	intron_variant	None
chr10:17709116:A/C:1	chr10	STAM	ENST00000377524	intron_variant	None
chr10:17867364:C/T:-1	chr10	MRC1	ENST00000239761	intron_variant	None
chr10:17867370:T/C:1	chr10	MRC1	ENST00000239761	intron_variant	None
chr10:17894366:A/C:-1	chr10	MRC1	ENST00000239761	intron_variant	None
chr10:21516551:T/C:-1	chr10	SKIDA1	ENST00000449193	E424E	0.001
chr10:21717716:T/C:1	chr10	MLLT10	ENST00000307729	intron_variant	None
chr10:21717749:T/C:-1	chr10	MLLT10	ENST00000307729	intron_variant	None
chr10:21766102:G/T:1	chr10	DNAJC1	ENST00000376980	intron_variant	None
chr10:22573560:T/C:-1	chr10	PIP4K2A	ENST00000376573	intron_variant	None
chr10:22573560:T/C:1	chr10	PIP4K2A	ENST00000376573	intron_variant	None
chr10:23033227:A/C:-1	chr10	ARMC3	ENST00000298032	intron_variant	None
chr10:23033227:A/C:1	chr10	ARMC3	ENST00000298032	intron_variant	None
chr10:24521684:G/T:1	chr10	KIAA1217	ENST00000376454	intron_variant	None
chr10:24589113:C/A:-1	chr10	ARHGAP21	ENST00000396432	intron_variant	None
chr10:26157740:G/A:1	chr10	MYO3A	ENST00000265944	intron_variant	None
chr10:26224060:G/T:1	chr10	GAD2	ENST00000376261	intron_variant	None
chr10:26224060:G/T:-1	chr10	GAD2	ENST00000376261	intron_variant	None
chr10:26224072:G/T:1	chr10	GAD2	ENST00000376261	intron_variant	None
chr10:26255608:G/A:-1	chr10	GAD2	ENST00000376261	intron_variant	None
chr10:26293172:C/T:1	chr10	GAD2	ENST00000376261	intron_variant	None
chr10:26720040:T/G:-1	chr10	PDSS1	ENST00000376215	intron_variant	None
chr10:27169639:A/C:1	chr10	MASTL	ENST00000375940	intron_variant	None
chr10:28533840:C/T:-1	chr10	WAC	ENST00000354911	intron_variant	None
chr10:29289405:C/T:1	chr10	LYZL1	ENST00000375500	intron_variant	None
chr10:29482016:C/T:-1	chr10	SVIL	ENST00000375398	intron_variant	None
chr10:29544780:G/A:1	chr10	SVIL	ENST00000375398	intron_variant	None
chr10:29544884:A/G:1	chr10	SVIL	ENST00000375398	intron_variant	None
chr10:29544884:A/G:-1	chr10	SVIL	ENST00000375398	intron_variant	None
chr10:30627072:A/C:1	chr10	LYZL2	ENST00000375318	intron_variant	None
chr10:32038937:A/C:1	chr10	KIF5B	ENST00000302418	intron_variant	None
chr10:32511730:T/C:-1	chr10	CCDC7	ENST00000362006	intron_variant	None
chr10:32511732:A/C:1	chr10	CCDC7	ENST00000362006	intron_variant	None
chr10:32567624:A/G:-1	chr10	CCDC7	ENST00000362006	intron_variant	None
chr10:33263967:T/A:-1	chr10	NRP1	ENST00000374867	intron_variant	None
chr10:33263967:T/A:1	chr10	NRP1	ENST00000374867	intron_variant	None
chr10:34359392:T/A:-1	chr10	PARD3	ENST00000374789	intron_variant	None
chr10:34359401:T/A:1	chr10	PARD3	ENST00000374789	intron_variant	None
chr10:34792671:C/A:-1	chr10	PARD3	ENST00000374789	intron_variant	None
chr10:34792671:C/A:1	chr10	PARD3	ENST00000374789	intron_variant	None
chr10:35010787:G/T:1	chr10	CUL2	ENST00000537177	intron_variant	None
chr10:35516640:A/T:-1	chr10	CCNY	ENST00000374704	intron_variant	None
chr10:42451928:T/C:1	chr10	CCNYL2	ENST00000426433	intron_variant	None
chr10:42631706:T/G:-1	chr10	ZNF33B	ENST00000359467	intron_variant	None
chr10:42785964:A/C:1	chr10	BMS1	ENST00000374518	intron_variant	None
chr10:43197818:C/G:-1	chr10	RASGEF1A	ENST00000395809	intron_variant	None
chr10:44933501:C/A:-1	chr10	TMEM72	ENST00000389583	intron_variant	None
chr10:44933501:C/A:1	chr10	TMEM72	ENST00000389583	intron_variant	None
chr10:45412363:T/G:-1	chr10	ALOX5	ENST00000374391	intron_variant	None
chr10:45789722:A/G:1	chr10	WASHC2C	ENST00000374362	intron_variant	None
chr10:46549695:C/A:-1	chr10	GPRIN2	ENST00000374314	A347D	22.8
chr10:46550973:A/C:-1	chr10	GPRIN2	ENST00000374314	None	None
chr10:47310647:A/G:1	chr10	GDF10	ENST00000224605	N391N	3.216
chr10:47310647:A/G:-1	chr10	GDF10	ENST00000224605	N391K	23.7
chr10:47349936:G/C:1	chr10	RBP3	ENST00000224600	P485R	22.1
chr10:48172850:A/C:1	chr10	FRMPD2	ENST00000374201	intron_variant	None
chr10:48172850:A/C:-1	chr10	FRMPD2	ENST00000374201	intron_variant	None
chr10:48410379:G/T:1	chr10	MAPK8	ENST00000374189	intron_variant	None
chr10:48410379:G/T:-1	chr10	MAPK8	ENST00000374189	intron_variant	None
chr10:49488269:A/C:1	chr10	ERCC6	ENST00000355832	intron_variant	None
chr10:49662454:G/A:-1	chr10	CHAT	ENST00000337653	intron_variant	None
chr10:49758217:T/C:-1	chr10	OGDHL	ENST00000374103	intron_variant	None
chr10:49758217:T/C:1	chr10	OGDHL	ENST00000374103	intron_variant	None
chr10:49991414:A/G:1	chr10	AGAP6	ENST00000374056	intron_variant	None
chr10:49991414:A/G:-1	chr10	AGAP6	ENST00000374056	intron_variant	None
chr10:52054193:A/C:1	chr10	PRKG1	ENST00000373980	intron_variant	None
chr10:54600233:G/A:-1	chr10	PCDH15	ENST00000361849	intron_variant	None
chr10:54600233:G/A:1	chr10	PCDH15	ENST00000361849	intron_variant	None
chr10:58199379:T/C:-1	chr10	IPMK	ENST00000373935	intron_variant	None
chr10:58199379:T/C:1	chr10	IPMK	ENST00000373935	intron_variant	None
chr10:58335082:C/A:-1	chr10	UBE2D1	ENST00000373910	None	None
chr10:58335082:C/A:1	chr10	UBE2D1	ENST00000373910	None	None
chr10:60080627:G/A:1	chr10	ANK3	ENST00000280772	intron_variant	None
chr10:60205647:C/G:1	chr10	ANK3	ENST00000280772	intron_variant	None
chr10:60205647:C/G:-1	chr10	ANK3	ENST00000280772	intron_variant	None
chr10:60263695:G/A:-1	chr10	ANK3	ENST00000280772	intron_variant	None
chr10:60263695:G/A:1	chr10	ANK3	ENST00000280772	intron_variant	None
chr10:60872356:G/A:-1	chr10	RHOBTB1	ENST00000337910	intron_variant	None
chr10:60872356:G/A:1	chr10	RHOBTB1	ENST00000337910	intron_variant	None
chr10:63194199:C/G:1	chr10	JMJD1C	ENST00000399262	intron_variant	None
chr10:68033082:A/C:-1	chr10	HERC4	ENST00000395198	intron_variant	None
chr10:68033082:A/C:1	chr10	HERC4	ENST00000395198	intron_variant	None
chr10:68145650:T/A:1	chr10	MYPN	ENST00000358913	intron_variant	None
chr10:68145654:T/A:-1	chr10	MYPN	ENST00000358913	intron_variant	None
chr10:68145654:T/A:1	chr10	MYPN	ENST00000358913	intron_variant	None
chr10:68166930:G/A:1	chr10	MYPN	ENST00000358913	intron_variant	None
chr10:68415275:C/T:1	chr10	DNA2	ENST00000399180	intron_variant	None
chr10:68415275:C/T:-1	chr10	DNA2	ENST00000399180	intron_variant	None
chr10:68574536:A/G:-1	chr10	TET1	ENST00000373644	intron_variant	None
chr10:68632821:T/A:-1	chr10	TET1	ENST00000373644	intron_variant	None
chr10:68632821:T/A:1	chr10	TET1	ENST00000373644	intron_variant	None
chr10:68736990:T/A:-1	chr10	CCAR1	ENST00000265872	L63*	36
chr10:68756137:C/T:1	chr10	CCAR1	ENST00000265872	intron_variant	None
chr10:68756137:C/T:-1	chr10	CCAR1	ENST00000265872	intron_variant	None
chr10:68756152:C/T:-1	chr10	CCAR1	ENST00000265872	intron_variant	None
chr10:68930104:C/T:1	chr10	DDX50	ENST00000373585	intron_variant	None
chr10:68991371:G/A:-1	chr10	KIF1BP	ENST00000361983	intron_variant	None
chr10:69258572:T/G:1	chr10	HKDC1	ENST00000354624	intron_variant	None
chr10:69258572:T/G:-1	chr10	HKDC1	ENST00000354624	intron_variant	None
chr10:69451518:T/G:1	chr10	TSPAN15	ENST00000373290	None	None
chr10:69451518:T/G:-1	chr10	TSPAN15	ENST00000373290	None	None
chr10:69958056:C/A:-1	chr10	COL13A1	ENST00000398978	intron_variant	None
chr10:69958056:C/A:1	chr10	COL13A1	ENST00000398978	intron_variant	None
chr10:70161197:A/C:-1	chr10	SAR1A	ENST00000373238	intron_variant	None
chr10:70324079:C/A:1	chr10	LRRC20	ENST00000355790	intron_variant	None
chr10:70529370:T/C:-1	chr10	PALD1	ENST00000263563	intron_variant	None
chr10:70745200:G/T:1	chr10	ADAMTS14	ENST00000373208	intron_variant	None
chr10:70751302:G/A:-1	chr10	ADAMTS14	ENST00000373208	intron_variant	None
chr10:70776941:C/T:1	chr10	TBATA	ENST00000299290	intron_variant	None
chr10:71296733:T/G:1	chr10	UNC5B	ENST00000335350	T827T	0.782
chr10:71805687:T/G:1	chr10	CDH23	ENST00000398788	intron_variant	None
chr10:72063327:A/C:-1	chr10	SPOCK2	ENST00000317376	intron_variant	None
chr10:72063327:A/C:1	chr10	SPOCK2	ENST00000317376	intron_variant	None
chr10:72203302:G/A:1	chr10	ASCC1	ENST00000342444	intron_variant	None
chr10:72274956:G/C:-1	chr10	DDIT4	ENST00000307365	S156T	10.66
chr10:72338340:T/G:1	chr10	DNAJB12	ENST00000338820	intron_variant	None
chr10:72338340:T/G:-1	chr10	DNAJB12	ENST00000338820	intron_variant	None
chr10:73634110:G/T:-1	chr10	MYOZ1	ENST00000359322	intron_variant	None
chr10:73816647:G/C:1	chr10	CAMK2G	ENST00000322680	intron_variant	None
chr10:73817715:T/C:-1	chr10	CAMK2G	ENST00000322680	intron_variant	None
chr10:73817715:T/C:1	chr10	CAMK2G	ENST00000322680	intron_variant	None
chr10:73839550:A/G:1	chr10	CAMK2G	ENST00000322680	intron_variant	21.4
chr10:73839550:A/G:-1	chr10	CAMK2G	ENST00000322680	intron_variant	20.5
chr10:73849381:T/C:-1	chr10	CAMK2G	ENST00000322680	intron_variant	None
chr10:73849381:T/C:1	chr10	CAMK2G	ENST00000322680	intron_variant	None
chr10:74423464:T/G:1	chr10	ADK	ENST00000286621	intron_variant	None
chr10:74423464:T/G:-1	chr10	ADK	ENST00000286621	intron_variant	None
chr10:76954293:A/G:1	chr10	KCNMA1	ENST00000404857	intron_variant	None
chr10:76954293:A/G:-1	chr10	KCNMA1	ENST00000404857	intron_variant	None
chr10:76970317:A/C:-1	chr10	KCNMA1	ENST00000404857	intron_variant	None
chr10:77819289:A/G:1	chr10	DLG5	ENST00000372391	intron_variant	None
chr10:77822155:G/C:-1	chr10	DLG5	ENST00000372391	intron_variant	None
chr10:77822155:G/C:1	chr10	DLG5	ENST00000372391	intron_variant	None
chr10:77984122:T/G:1	chr10	POLR3A	ENST00000372371	intron_variant	None
chr10:77984122:T/G:-1	chr10	POLR3A	ENST00000372371	intron_variant	None
chr10:79297764:T/C:-1	chr10	ZMIZ1	ENST00000334512	intron_variant	None
chr10:79297764:T/C:1	chr10	ZMIZ1	ENST00000334512	intron_variant	None
chr10:79312547:T/G:-1	chr10	ZMIZ1	ENST00000334512	intron_variant	None
chr10:79312550:A/G:1	chr10	ZMIZ1	ENST00000334512	intron_variant	None
chr10:79557057:G/A:1	chr10	SFTPA2	ENST00000372325	None	None
chr10:79559644:A/T:-1	chr10	SFTPA2	ENST00000372325	intron_variant	None
chr10:80090704:T/G:1	chr10	TMEM254	ENST00000372281	intron_variant	None
chr10:80090704:T/G:-1	chr10	TMEM254	ENST00000372281	intron_variant	None
chr10:80162054:T/C:1	chr10	ANXA11	ENST00000438331	intron_variant	None
chr10:80166029:C/T:-1	chr10	ANXA11	ENST00000438331	intron_variant	None
chr10:80502171:T/G:1	chr10	TSPAN14	ENST00000429989	intron_variant	None
chr10:80502171:T/G:-1	chr10	TSPAN14	ENST00000429989	intron_variant	None
chr10:80509605:G/A:-1	chr10	TSPAN14	ENST00000429989	intron_variant	None
chr10:80603648:A/G:1	chr10	SH2D4B	ENST00000339284	H238R	8.888
chr10:84143895:C/T:1	chr10	GHITM	ENST00000372134	intron_variant	None
chr10:84205665:T/C:-1	chr10	CDHR1	ENST00000372117	intron_variant	None
chr10:84205665:T/C:1	chr10	CDHR1	ENST00000372117	intron_variant	None
chr10:84212894:G/A:-1	chr10	CDHR1	ENST00000372117	intron_variant	None
chr10:84212894:G/A:1	chr10	CDHR1	ENST00000372117	intron_variant	None
chr10:84252751:T/G:1	chr10	RGR	ENST00000359452	intron_variant	None
chr10:84252751:T/G:-1	chr10	RGR	ENST00000359452	intron_variant	None
chr10:85856348:A/C:-1	chr10	GRID1	ENST00000327946	intron_variant	None
chr10:85856348:A/C:1	chr10	GRID1	ENST00000327946	intron_variant	None
chr10:86206271:T/C:-1	chr10	GRID1	ENST00000327946	intron_variant	None
chr10:86206679:T/G:-1	chr10	GRID1	ENST00000327946	intron_variant	None
chr10:86206679:T/G:1	chr10	GRID1	ENST00000327946	intron_variant	None
chr10:86657078:T/G:-1	chr10	OPN4	ENST00000372071	intron_variant	None
chr10:86658368:T/G:1	chr10	OPN4	ENST00000372071	intron_variant	None
chr10:86665798:C/A:-1	chr10	OPN4	ENST00000372071	None	None
chr10:86854927:C/T:1	chr10	BMPR1A	ENST00000224764	intron_variant	None
chr10:86854933:C/T:-1	chr10	BMPR1A	ENST00000224764	intron_variant	None
chr10:86892105:G/T:1	chr10	BMPR1A	ENST00000224764	intron_variant	None
chr10:86916961:C/T:-1	chr10	BMPR1A	ENST00000224764	intron_variant	None
chr10:87701335:T/C:-1	chr10	PAPSS2	ENST00000456849	intron_variant	None
chr10:88669633:C/G:1	chr10	LIPF	ENST00000394375	intron_variant	None
chr10:88730971:T/C:-1	chr10	LIPK	ENST00000404190	intron_variant	None
chr10:88743394:A/C:1	chr10	LIPK	ENST00000404190	intron_variant	None
chr10:88762214:C/A:-1	chr10	LIPN	ENST00000404459	Y45*	33
chr10:88947090:C/A:1	chr10	ACTA2	ENST00000458208	intron_variant	None
chr10:89247789:T/C:-1	chr10	LIPA	ENST00000371829	intron_variant	None
chr10:89714936:C/T:1	chr10	KIF20B	ENST00000260753	intron_variant	None
chr10:89714942:C/T:-1	chr10	KIF20B	ENST00000260753	intron_variant	None
chr10:92216816:A/C:-1	chr10	CPEB3	ENST00000265997	intron_variant	None
chr10:92455700:C/A:1	chr10	IDE	ENST00000265986	intron_variant	None
chr10:92596807:T/G:-1	chr10	KIF11	ENST00000260731	intron_variant	None
chr10:92650085:A/C:1	chr10	KIF11	ENST00000260731	intron_variant	None
chr10:92848697:C/G:1	chr10	EXOC6	ENST00000260762	intron_variant	None
chr10:92848697:C/G:-1	chr10	EXOC6	ENST00000260762	intron_variant	None
chr10:93403826:G/A:1	chr10	MYOF	ENST00000359263	intron_variant	None
chr10:93655650:C/A:-1	chr10	PDE6C	ENST00000371447	intron_variant	None
chr10:93655654:C/A:1	chr10	PDE6C	ENST00000371447	intron_variant	None
chr10:93700191:A/C:-1	chr10	FRA10AC1	ENST00000359204	intron_variant	None
chr10:94327883:A/G:1	chr10	PLCE1	ENST00000260766	intron_variant	None
chr10:94362786:A/G:-1	chr10	NOC3L	ENST00000371361	intron_variant	None
chr10:95046229:T/C:1	chr10	CYP2C8	ENST00000371270	intron_variant	None
chr10:95432333:A/C:-1	chr10	SORBS1	ENST00000371247	intron_variant	None
chr10:95628562:A/C:1	chr10	ALDH18A1	ENST00000371224	intron_variant	None
chr10:96227700:G/C:-1	chr10	BLNK	ENST00000224337	intron_variant	None
chr10:96227700:G/C:1	chr10	BLNK	ENST00000224337	intron_variant	None
chr10:96373760:T/G:1	chr10	TLL2	ENST00000357947	H833P	26.4
chr10:96373760:T/G:-1	chr10	TLL2	ENST00000357947	H833R	16.02
chr10:96384393:C/G:1	chr10	TLL2	ENST00000357947	intron_variant	None
chr10:96384393:C/G:-1	chr10	TLL2	ENST00000357947	intron_variant	None
chr10:96565480:T/A:-1	chr10	TM9SF3	ENST00000371142	intron_variant	None
chr10:96565480:T/A:1	chr10	TM9SF3	ENST00000371142	intron_variant	None
chr10:96602530:A/C:-1	chr10	PIK3AP1	ENST00000339364	intron_variant	None
chr10:97038030:T/C:-1	chr10	SLIT1	ENST00000266058	intron_variant	None
chr10:97038030:T/C:1	chr10	SLIT1	ENST00000266058	intron_variant	None
chr10:97163277:T/G:1	chr10	SLIT1	ENST00000266058	intron_variant	None
chr10:97163277:T/G:-1	chr10	SLIT1	ENST00000266058	intron_variant	None
chr10:97380754:A/G:1	chr10	RRP12	ENST00000370992	intron_variant	None
chr10:97438484:T/G:-1	chr10	EXOSC1	ENST00000370902	intron_variant	None
chr10:98250821:A/T:1	chr10	LOXL4	ENST00000260702	intron_variant	None
chr10:98425746:T/G:-1	chr10	HPS1	ENST00000325103	intron_variant	None
chr10:99232258:A/C:1	chr10	HPSE2	ENST00000370552	intron_variant	None
chr10:99726907:C/A:-1	chr10	COX15	ENST00000016171	intron_variant	None
chr10:100164147:A/C:-1	chr10	ERLIN1	ENST00000421367	intron_variant	None
chr10:100164147:A/C:1	chr10	ERLIN1	ENST00000421367	intron_variant	None
chr10:100189412:G/T:1	chr10	CHUK	ENST00000370397	None	None
chr10:100189412:G/T:-1	chr10	CHUK	ENST00000370397	None	None
chr10:100515924:T/G:-1	chr10	SEC31B	ENST00000370345	intron_variant	None
chr10:100529547:T/C:1	chr10	NDUFB8	ENST00000299166	intron_variant	None
chr10:100973703:A/C:-1	chr10	SEMA4G	ENST00000210633	intron_variant	None
chr10:101020557:C/T:1	chr10	PDZD7	ENST00000370215	intron_variant	None
chr10:101227202:T/G:1	chr10	LBX1	ENST00000370193	None	None
chr10:101227202:T/G:-1	chr10	LBX1	ENST00000370193	None	None
chr10:101813945:C/A:-1	chr10	OGA	ENST00000361464	intron_variant	None
chr10:101813945:C/A:1	chr10	OGA	ENST00000361464	intron_variant	None
chr10:101975096:T/A:-1	chr10	ARMH3	ENST00000370033	intron_variant	None
chr10:101993302:G/A:1	chr10	ARMH3	ENST00000370033	intron_variant	None
chr10:102149759:T/G:-1	chr10	PPRC1	ENST00000278070	intron_variant	None
chr10:102362045:C/T:1	chr10	GBF1	ENST00000369983	intron_variant	None
chr10:102473066:T/C:-1	chr10	MFSD13A	ENST00000238936	intron_variant	None
chr10:102473066:T/C:1	chr10	MFSD13A	ENST00000238936	intron_variant	None
chr10:102473069:A/C:1	chr10	MFSD13A	ENST00000238936	intron_variant	None
chr10:102615111:C/G:1	chr10	SUFU	ENST00000369902	intron_variant	None
chr10:102615111:C/G:-1	chr10	SUFU	ENST00000369902	intron_variant	None
chr10:103076878:C/G:1	chr10	CNNM2	ENST00000369878	intron_variant	None
chr10:103076878:C/G:-1	chr10	CNNM2	ENST00000369878	intron_variant	None
chr10:103098387:G/T:-1	chr10	NT5C2	ENST00000343289	intron_variant	None
chr10:103368562:T/G:1	chr10	TAF5	ENST00000369839	intron_variant	None
chr10:103368562:T/G:-1	chr10	TAF5	ENST00000369839	intron_variant	None
chr10:103405907:A/G:-1	chr10	PDCD11	ENST00000369797	intron_variant	None
chr10:103443076:A/G:1	chr10	PDCD11	ENST00000369797	intron_variant	None
chr10:103724206:A/G:-1	chr10	SH3PXD2A	ENST00000355946	intron_variant	None
chr10:104038695:A/C:1	chr10	COL17A1	ENST00000353479	intron_variant	None
chr10:104043443:G/A:-1	chr10	COL17A1	ENST00000353479	intron_variant	None
chr10:104070440:G/C:-1	chr10	COL17A1	ENST00000353479	A198A	None
chr10:104070440:G/C:1	chr10	COL17A1	ENST00000353479	A198G	16.76
chr10:104168930:G/T:-1	chr10	CFAP43	ENST00000357060	intron_variant	None
chr10:104185832:G/T:1	chr10	CFAP43	ENST00000357060	intron_variant	None
chr10:104185832:G/T:-1	chr10	CFAP43	ENST00000357060	intron_variant	None
chr10:104218932:A/T:-1	chr10	CFAP43	ENST00000357060	intron_variant	None
chr10:104762189:C/T:-1	chr10	SORCS3	ENST00000369701	intron_variant	None
chr10:104977715:A/T:1	chr10	SORCS3	ENST00000369701	intron_variant	None
chr10:104977715:A/T:-1	chr10	SORCS3	ENST00000369701	intron_variant	None
chr10:106679402:T/G:-1	chr10	SORCS1	ENST00000344440	intron_variant	None
chr10:106761772:A/C:1	chr10	SORCS1	ENST00000344440	intron_variant	None
chr10:107164096:T/C:-1	chr10	SORCS1	ENST00000344440	E144G	17.98
chr10:110118417:C/G:1	chr10	ADD3	ENST00000356080	intron_variant	None
chr10:110596274:T/G:-1	chr10	SMC3	ENST00000361804	intron_variant	None
chr10:112169046:C/A:1	chr10	GPAM	ENST00000348367	intron_variant	None
chr10:112411627:T/C:-1	chr10	ACSL5	ENST00000356116	intron_variant	None
chr10:112430640:C/T:1	chr10	ZDHHC6	ENST00000369405	None	None
chr10:113610397:C/A:-1	chr10	NRAP	ENST00000359988	intron_variant	None
chr10:113610397:C/A:1	chr10	NRAP	ENST00000359988	intron_variant	None
chr10:113624754:T/G:1	chr10	NRAP	ENST00000359988	intron_variant	None
chr10:113624754:T/G:-1	chr10	NRAP	ENST00000359988	intron_variant	None
chr10:113766366:C/T:1	chr10	PLEKHS1	ENST00000369310	intron_variant	None
chr10:113766366:C/T:-1	chr10	PLEKHS1	ENST00000369310	intron_variant	None
chr10:114246921:G/T:1	chr10	VWA2	ENST00000298715	intron_variant	None
chr10:114468346:T/C:-1	chr10	ABLIM1	ENST00000336585	intron_variant	None
chr10:114485459:C/A:-1	chr10	ABLIM1	ENST00000336585	intron_variant	None
chr10:114485459:C/A:1	chr10	ABLIM1	ENST00000336585	intron_variant	None
chr10:114861609:A/C:-1	chr10	FAM160B1	ENST00000369248	None	None
chr10:114861609:A/C:1	chr10	FAM160B1	ENST00000369248	None	None
chr10:116272062:A/C:1	chr10	GFRA1	ENST00000439649	None	None
chr10:116466271:A/C:-1	chr10	PNLIPRP3	ENST00000369230	intron_variant	None
chr10:116547176:T/G:1	chr10	PNLIP	ENST00000369221	intron_variant	None
chr10:117136554:T/C:-1	chr10	VAX1	ENST00000369206	E116G	24.1
chr10:117254677:G/A:1	chr10	SLC18A2	ENST00000298472	intron_variant	None
chr10:117374547:T/C:-1	chr10	PDZD8	ENST00000334464	G227G	0.306
chr10:118685959:A/T:1	chr10	CACUL1	ENST00000369151	None	None
chr10:119155312:A/C:-1	chr10	SFXN4	ENST00000355697	intron_variant	None
chr10:119287241:G/A:1	chr10	GRK5	ENST00000392870	intron_variant	None
chr10:119291603:T/C:-1	chr10	GRK5	ENST00000392870	intron_variant	None
chr10:119292049:T/C:1	chr10	GRK5	ENST00000392870	intron_variant	None
chr10:119313030:C/T:-1	chr10	GRK5	ENST00000392870	intron_variant	None
chr10:119536517:G/A:1	chr10	RGS10	ENST00000369103	intron_variant	None
chr10:122571140:G/A:-1	chr10	DMBT1	ENST00000368909	intron_variant	None
chr10:122585161:A/G:1	chr10	DMBT1	ENST00000368909	intron_variant	None
chr10:122585161:A/G:-1	chr10	DMBT1	ENST00000368909	intron_variant	None
chr10:123754435:T/C:1	chr10	CPXM2	ENST00000241305	intron_variant	None
chr10:124010121:C/G:1	chr10	CHST15	ENST00000346248	None	None
chr10:124010121:C/G:-1	chr10	CHST15	ENST00000346248	None	None
chr10:124087015:G/T:1	chr10	CHST15	ENST00000346248	intron_variant	None
chr10:124087015:G/T:-1	chr10	CHST15	ENST00000346248	intron_variant	None
chr10:124403212:G/T:1	chr10	OAT	ENST00000368845	intron_variant	None
chr10:124403212:G/T:-1	chr10	OAT	ENST00000368845	intron_variant	None
chr10:124762534:C/A:-1	chr10	EEF1AKMT2	ENST00000368836	W214*	26.2
chr10:124762534:C/A:1	chr10	EEF1AKMT2	ENST00000368836	W214L	3.332
chr10:125767439:C/G:1	chr10	MMP21	ENST00000368808	intron_variant	None
chr10:125767439:C/G:-1	chr10	MMP21	ENST00000368808	intron_variant	None
chr10:125770606:C/A:-1	chr10	MMP21	ENST00000368808	intron_variant	None
chr10:125770606:C/A:1	chr10	MMP21	ENST00000368808	intron_variant	None
chr10:125831315:A/G:1	chr10	BCCIP	ENST00000368759	intron_variant	None
chr10:125831315:A/G:-1	chr10	BCCIP	ENST00000368759	intron_variant	None
chr10:127015366:G/C:1	chr10	DOCK1	ENST00000280333	intron_variant	None
chr10:127110130:T/G:1	chr10	DOCK1	ENST00000280333	intron_variant	None
chr10:127110130:T/G:-1	chr10	DOCK1	ENST00000280333	intron_variant	None
chr10:128073552:A/C:-1	chr10	PTPRE	ENST00000254667	intron_variant	None
chr10:128073552:A/C:1	chr10	PTPRE	ENST00000254667	intron_variant	None
chr10:129766906:A/G:1	chr10	MGMT	ENST00000306010	K209R	9.194
chr10:130171481:C/G:-1	chr10	GLRX3	ENST00000368644	intron_variant	None
chr10:131973223:C/T:1	chr10	BNIP3	ENST00000368636	intron_variant	None
chr10:131973223:C/T:-1	chr10	BNIP3	ENST00000368636	intron_variant	None
chr10:131973254:A/C:-1	chr10	BNIP3	ENST00000368636	intron_variant	None
chr10:131973254:A/C:1	chr10	BNIP3	ENST00000368636	intron_variant	None
chr10:132141923:A/G:1	chr10	JAKMIP3	ENST00000298622	M493V	7.352
chr10:132198291:A/G:1	chr10	DPYSL4	ENST00000338492	intron_variant	None
chr10:132198291:A/G:-1	chr10	DPYSL4	ENST00000338492	intron_variant	None
chr10:132225211:A/G:1	chr10	STK32C	ENST00000298630	intron_variant	None
chr10:132365364:A/G:1	chr10	LRRC27	ENST00000368614	intron_variant	None
chr10:132812949:C/T:1	chr10	CFAP46	ENST00000368586	intron_variant	None
chr10:132929819:A/C:-1	chr10	CFAP46	ENST00000368586	intron_variant	None
chr10:133095441:C/T:1	chr10	ADGRA1	ENST00000392607	intron_variant	None
chr10:133189470:T/G:-1	chr10	KNDC1	ENST00000304613	intron_variant	None
chr10:133214199:G/T:1	chr10	KNDC1	ENST00000304613	intron_variant	None
chr10:133214199:G/T:-1	chr10	KNDC1	ENST00000304613	intron_variant	None
chr10:133291931:A/G:-1	chr10	TUBGCP2	ENST00000368563	intron_variant	None
chr10:133366191:A/C:1	chr10	ECHS1	ENST00000368547	intron_variant	None
chr10:133625716:C/T:-1	chr10	FRG2B	ENST00000425520	intron_variant	None
chr11:193797:G/C:1	chr11	SCGB1C1	ENST00000342878	E47D	10.86
chr11:198718:A/C:-1	chr11	ODF3	ENST00000325113	intron_variant	None
chr11:198718:A/C:1	chr11	ODF3	ENST00000325113	intron_variant	None
chr11:556457:T/C:1	chr11	LMNTD2	ENST00000329451	intron_variant	None
chr11:617420:A/G:-1	chr11	CDHR5	ENST00000358353	D823D	0.147
chr11:621795:G/A:1	chr11	CDHR5	ENST00000358353	intron_variant	None
chr11:674259:G/C:-1	chr11	DEAF1	ENST00000382409	intron_variant	None
chr11:679915:G/A:1	chr11	DEAF1	ENST00000382409	intron_variant	None
chr11:720080:A/T:-1	chr11	EPS8L2	ENST00000533256	M62L	20.8
chr11:763998:G/C:1	chr11	TALDO1	ENST00000319006	intron_variant	None
chr11:822635:T/C:-1	chr11	PNPLA2	ENST00000336615	intron_variant	None
chr11:970373:G/C:1	chr11	AP2A2	ENST00000448903	intron_variant	None
chr11:1017767:G/C:-1	chr11	MUC6	ENST00000421673	T1678T	1.521
chr11:1017789:A/C:1	chr11	MUC6	ENST00000421673	M1671R	4.508
chr11:1024858:T/G:-1	chr11	MUC6	ENST00000421673	T1071P	5.796
chr11:1087914:A/C:1	chr11	MUC2	ENST00000441003	intron_variant	None
chr11:1230163:T/G:1	chr11	MUC5B	ENST00000529681	intron_variant	None
chr11:1230163:T/G:-1	chr11	MUC5B	ENST00000529681	intron_variant	None
chr11:1244154:T/C:1	chr11	MUC5B	ENST00000529681	M2425T	0.003
chr11:1249152:C/G:-1	chr11	MUC5B	ENST00000529681	T4091R	8.94
chr11:1411461:T/C:1	chr11	BRSK2	ENST00000308219	intron_variant	0.003
chr11:1608008:G/C:1	chr11	KRTAP5-3	ENST00000399685	C126W	14.79
chr11:1621806:A/C:-1	chr11	KRTAP5-4	ENST00000399682	G96G	0.001
chr11:1621819:A/C:1	chr11	KRTAP5-4	ENST00000399682	V92G	0.593
chr11:1621852:T/C:-1	chr11	KRTAP5-4	ENST00000399682	Y81C	3.219
chr11:1629969:A/G:1	chr11	KRTAP5-5	ENST00000399676	G43G	0.032
chr11:2916571:C/G:1	chr11	SLC22A18	ENST00000380574	intron_variant	None
chr11:2964582:T/G:1	chr11	NAP1L4	ENST00000380542	intron_variant	None
chr11:2964582:T/G:-1	chr11	NAP1L4	ENST00000380542	intron_variant	None
chr11:3019965:G/A:1	chr11	CARS	ENST00000380525	intron_variant	None
chr11:3702313:A/T:1	chr11	NUP98	ENST00000324932	intron_variant	None
chr11:3702315:T/A:-1	chr11	NUP98	ENST00000324932	intron_variant	None
chr11:3828308:A/C:-1	chr11	RHOG	ENST00000351018	intron_variant	None
chr11:3828308:A/C:1	chr11	RHOG	ENST00000351018	intron_variant	None
chr11:4111428:T/G:1	chr11	RRM1	ENST00000300738	intron_variant	None
chr11:4111428:T/G:-1	chr11	RRM1	ENST00000300738	intron_variant	None
chr11:4385230:T/G:1	chr11	TRIM21	ENST00000254436	None	None
chr11:4385230:T/G:-1	chr11	TRIM21	ENST00000254436	None	None
chr11:5841883:G/A:-1	chr11	OR52E6	ENST00000329322	N5N	6.365
chr11:6319476:A/G:1	chr11	CAVIN3	ENST00000303927	L158P	2.854
chr11:6396042:A/C:-1	chr11	APBB1	ENST00000299402	intron_variant	None
chr11:6396042:A/C:1	chr11	APBB1	ENST00000299402	intron_variant	None
chr11:6400563:C/T:1	chr11	APBB1	ENST00000299402	intron_variant	None
chr11:6439980:T/G:1	chr11	HPX	ENST00000265983	intron_variant	None
chr11:6439980:T/G:-1	chr11	HPX	ENST00000265983	intron_variant	None
chr11:6455925:T/G:1	chr11	TRIM3	ENST00000525074	intron_variant	None
chr11:6455925:T/G:-1	chr11	TRIM3	ENST00000525074	intron_variant	None
chr11:6457982:A/C:-1	chr11	TRIM3	ENST00000525074	intron_variant	None
chr11:6465788:T/C:1	chr11	TRIM3	ENST00000525074	intron_variant	None
chr11:6482218:C/T:-1	chr11	TIMM10B	ENST00000254616	None	14.15
chr11:6601671:T/C:-1	chr11	RRP8	ENST00000254605	intron_variant	None
chr11:7302809:G/T:1	chr11	SYT9	ENST00000318881	intron_variant	None
chr11:7417850:T/G:1	chr11	SYT9	ENST00000318881	intron_variant	None
chr11:7417850:T/G:-1	chr11	SYT9	ENST00000318881	intron_variant	None
chr11:7466737:G/A:1	chr11	SYT9	ENST00000318881	intron_variant	None
chr11:7610613:A/C:-1	chr11	PPFIBP2	ENST00000299492	intron_variant	None
chr11:7665353:A/T:1	chr11	CYB5R2	ENST00000533558	None	None
chr11:7987397:A/C:-1	chr11	EIF3F	ENST00000533626	P15P	1.021
chr11:7987397:A/C:1	chr11	EIF3F	ENST00000533626	P15P	0.017
chr11:8224634:A/G:1	chr11	LMO1	ENST00000335790	F151F	7.96
chr11:8392323:T/C:-1	chr11	STK33	ENST00000447869	None	None
chr11:8694325:G/T:1	chr11	ST5	ENST00000534127	intron_variant	None
chr11:8694325:G/T:-1	chr11	ST5	ENST00000534127	intron_variant	None
chr11:9288622:C/A:-1	chr11	TMEM41B	ENST00000528080	intron_variant	None
chr11:9408696:G/T:1	chr11	IPO7	ENST00000379719	intron_variant	None
chr11:9445022:G/T:-1	chr11	IPO7	ENST00000379719	intron_variant	None
chr11:9445026:A/T:1	chr11	IPO7	ENST00000379719	intron_variant	None
chr11:10478787:T/C:-1	chr11	AMPD3	ENST00000396554	intron_variant	None
chr11:12223796:T/C:1	chr11	MICAL2	ENST00000256194	intron_variant	None
chr11:13365322:A/C:-1	chr11	ARNTL	ENST00000389707	intron_variant	None
chr11:14476809:C/A:-1	chr11	COPB1	ENST00000249923	intron_variant	None
chr11:14476809:C/A:1	chr11	COPB1	ENST00000249923	intron_variant	None
chr11:14479721:G/A:1	chr11	COPB1	ENST00000249923	intron_variant	None
chr11:14832951:C/T:1	chr11	PDE3B	ENST00000282096	intron_variant	None
chr11:14832951:C/T:-1	chr11	PDE3B	ENST00000282096	intron_variant	None
chr11:17110371:T/G:1	chr11	PIK3C2A	ENST00000265970	intron_variant	None
chr11:17110379:A/T:-1	chr11	PIK3C2A	ENST00000265970	intron_variant	None
chr11:17117839:G/A:1	chr11	PIK3C2A	ENST00000265970	intron_variant	None
chr11:17405380:C/T:-1	chr11	ABCC8	ENST00000389817	intron_variant	None
chr11:18023101:A/G:1	chr11	TPH1	ENST00000250018	intron_variant	None
chr11:18026269:G/T:-1	chr11	TPH1	ENST00000250018	intron_variant	None
chr11:18232014:T/C:-1	chr11	SAA4	ENST00000278222	intron_variant	None
chr11:18232014:T/C:1	chr11	SAA4	ENST00000278222	intron_variant	None
chr11:18450647:T/C:-1	chr11	LDHC	ENST00000541669	intron_variant	None
chr11:18450647:T/C:1	chr11	LDHC	ENST00000541669	intron_variant	None
chr11:18456650:T/G:1	chr11	LDHAL6A	ENST00000280706	None	None
chr11:18456650:T/G:-1	chr11	LDHAL6A	ENST00000280706	None	None
chr11:18558312:C/A:1	chr11	UEVLD	ENST00000396197	V211F	25.8
chr11:19842616:T/A:-1	chr11	NAV2	ENST00000396085	intron_variant	None
chr11:20464394:A/T:1	chr11	PRMT3	ENST00000331079	intron_variant	None
chr11:20464394:A/T:-1	chr11	PRMT3	ENST00000331079	intron_variant	None
chr11:20604218:A/G:1	chr11	SLC6A5	ENST00000525748	intron_variant	None
chr11:20604218:A/G:-1	chr11	SLC6A5	ENST00000525748	intron_variant	None
chr11:30495578:A/C:-1	chr11	MPPED2	ENST00000358117	intron_variant	None
chr11:30495578:A/C:1	chr11	MPPED2	ENST00000358117	intron_variant	None
chr11:32589369:T/G:1	chr11	EIF3M	ENST00000531120	intron_variant	None
chr11:32589369:T/G:-1	chr11	EIF3M	ENST00000531120	intron_variant	None
chr11:32976324:C/T:-1	chr11	QSER1	ENST00000399302	intron_variant	None
chr11:33058588:A/G:1	chr11	TCP11L1	ENST00000334274	intron_variant	None
chr11:33065750:T/G:1	chr11	TCP11L1	ENST00000334274	intron_variant	None
chr11:33065750:T/G:-1	chr11	TCP11L1	ENST00000334274	intron_variant	None
chr11:33583414:C/T:1	chr11	KIAA1549L	ENST00000321505	I1196I	14.07
chr11:33598547:T/G:-1	chr11	KIAA1549L	ENST00000321505	intron_variant	None
chr11:33658717:A/T:1	chr11	KIAA1549L	ENST00000321505	intron_variant	None
chr11:34089243:T/C:-1	chr11	CAPRIN1	ENST00000341394	intron_variant	None
chr11:34089243:T/C:1	chr11	CAPRIN1	ENST00000341394	intron_variant	None
chr11:34141416:A/T:1	chr11	NAT10	ENST00000257829	intron_variant	None
chr11:34452869:G/A:-1	chr11	CAT	ENST00000241052	intron_variant	None
chr11:34471141:A/C:1	chr11	CAT	ENST00000241052	intron_variant	None
chr11:35292752:G/C:-1	chr11	SLC1A2	ENST00000278379	intron_variant	None
chr11:35311943:A/G:1	chr11	SLC1A2	ENST00000278379	intron_variant	None
chr11:36450992:C/G:1	chr11	PRR5L	ENST00000378867	intron_variant	None
chr11:36450992:C/G:-1	chr11	PRR5L	ENST00000378867	intron_variant	None
chr11:43490520:C/A:-1	chr11	TTC17	ENST00000039989	intron_variant	None
chr11:43854966:T/C:-1	chr11	HSD17B12	ENST00000278353	intron_variant	None
chr11:43854966:T/C:1	chr11	HSD17B12	ENST00000278353	intron_variant	None
chr11:43899524:T/C:-1	chr11	ALKBH3	ENST00000302708	intron_variant	None
chr11:44077821:T/G:1	chr11	ACCS	ENST00000263776	intron_variant	None
chr11:44079296:G/A:-1	chr11	ACCS	ENST00000263776	intron_variant	None
chr11:45847812:A/G:1	chr11	CRY2	ENST00000443527	intron_variant	None
chr11:45847812:A/G:-1	chr11	CRY2	ENST00000443527	intron_variant	None
chr11:45869966:T/G:1	chr11	CRY2	ENST00000443527	intron_variant	None
chr11:45869966:T/G:-1	chr11	CRY2	ENST00000443527	intron_variant	None
chr11:45910483:G/T:1	chr11	PEX16	ENST00000241041	intron_variant	None
chr11:45910483:G/T:-1	chr11	PEX16	ENST00000241041	intron_variant	None
chr11:45924024:G/A:-1	chr11	LARGE2	ENST00000531526	intron_variant	None
chr11:46429271:G/A:1	chr11	AMBRA1	ENST00000314845	intron_variant	None
chr11:46663945:C/T:-1	chr11	ATG13	ENST00000528494	intron_variant	None
chr11:46665790:A/T:1	chr11	ATG13	ENST00000528494	intron_variant	None
chr11:46875290:A/C:-1	chr11	LRP4	ENST00000378623	intron_variant	None
chr11:47180408:C/A:-1	chr11	PACSIN3	ENST00000539589	intron_variant	None
chr11:47180408:C/A:1	chr11	PACSIN3	ENST00000539589	intron_variant	None
chr11:47229836:C/T:1	chr11	DDB2	ENST00000256996	intron_variant	None
chr11:47235090:A/C:-1	chr11	DDB2	ENST00000256996	intron_variant	None
chr11:47235090:A/C:1	chr11	DDB2	ENST00000256996	intron_variant	None
chr11:47315053:C/A:-1	chr11	MADD	ENST00000311027	intron_variant	None
chr11:47315053:C/A:1	chr11	MADD	ENST00000311027	intron_variant	None
chr11:47339533:T/C:-1	chr11	MYBPC3	ENST00000545968	intron_variant	None
chr11:47580504:A/T:1	chr11	NDUFS3	ENST00000263774	intron_variant	None
chr11:47580504:A/T:-1	chr11	NDUFS3	ENST00000263774	intron_variant	None
chr11:47589817:G/T:1	chr11	C1QTNF4	ENST00000302514	None	None
chr11:47589817:G/T:-1	chr11	C1QTNF4	ENST00000302514	None	None
chr11:56375979:C/G:1	chr11	OR8U1	ENST00000302270	A119G	25.1
chr11:56375979:C/G:-1	chr11	OR8U1	ENST00000302270	A119A	None
chr11:57307918:A/C:-1	chr11	TNKS1BP1	ENST00000532437	intron_variant	None
chr11:57313574:G/C:1	chr11	TNKS1BP1	ENST00000532437	P372A	0.001
chr11:57350080:A/G:-1	chr11	P2RX3	ENST00000263314	intron_variant	None
chr11:57351049:A/C:-1	chr11	P2RX3	ENST00000263314	intron_variant	None
chr11:57351049:A/C:1	chr11	P2RX3	ENST00000263314	intron_variant	None
chr11:57388797:T/C:-1	chr11	PRG2	ENST00000311862	intron_variant	None
chr11:57491895:C/T:1	chr11	SLC43A1	ENST00000278426	intron_variant	None
chr11:57491895:C/T:-1	chr11	SLC43A1	ENST00000278426	intron_variant	None
chr11:57606859:T/C:-1	chr11	SERPING1	ENST00000278407	intron_variant	None
chr11:57712911:C/G:1	chr11	TMX2	ENST00000278422	intron_variant	None
chr11:57737421:A/G:-1	chr11	TMX2	ENST00000278422	intron_variant	None
chr11:59793809:T/G:1	chr11	STX3	ENST00000337979	intron_variant	None
chr11:60305989:T/G:1	chr11	MS4A4A	ENST00000337908	intron_variant	None
chr11:60305989:T/G:-1	chr11	MS4A4A	ENST00000337908	intron_variant	None
chr11:60463249:G/T:-1	chr11	MS4A1	ENST00000534668	intron_variant	None
chr11:61008737:C/T:1	chr11	CD6	ENST00000313421	R225W	23.8
chr11:61125904:G/C:-1	chr11	CD5	ENST00000347785	intron_variant	None
chr11:61250825:T/G:1	chr11	PGA5	ENST00000312403	intron_variant	None
chr11:61302763:T/G:1	chr11	DDB1	ENST00000301764	intron_variant	None
chr11:61302763:T/G:-1	chr11	DDB1	ENST00000301764	intron_variant	None
chr11:61321421:C/T:1	chr11	DDB1	ENST00000301764	intron_variant	None
chr11:61324223:A/C:-1	chr11	DDB1	ENST00000301764	intron_variant	None
chr11:61324223:A/C:1	chr11	DDB1	ENST00000301764	intron_variant	None
chr11:61345420:T/G:1	chr11	TKFC	ENST00000394900	intron_variant	None
chr11:61366335:T/C:-1	chr11	TMEM138	ENST00000278826	intron_variant	None
chr11:61366335:T/C:1	chr11	TMEM138	ENST00000278826	intron_variant	None
chr11:61393885:T/G:1	chr11	TMEM216	ENST00000515837	G46G	4.189
chr11:61490382:G/T:-1	chr11	PPP1R32	ENST00000338608	intron_variant	None
chr11:61729072:T/C:-1	chr11	DAGLA	ENST00000257215	intron_variant	None
chr11:61729072:T/C:1	chr11	DAGLA	ENST00000257215	intron_variant	None
chr11:61729103:G/C:-1	chr11	DAGLA	ENST00000257215	intron_variant	None
chr11:61729103:G/C:1	chr11	DAGLA	ENST00000257215	intron_variant	None
chr11:61736490:G/A:-1	chr11	DAGLA	ENST00000257215	intron_variant	None
chr11:61736490:G/A:1	chr11	DAGLA	ENST00000257215	intron_variant	None
chr11:61740602:C/T:1	chr11	DAGLA	ENST00000257215	intron_variant	None
chr11:61802358:C/T:-1	chr11	FADS1	ENST00000350997	None	None
chr11:61803534:T/C:-1	chr11	FADS1	ENST00000350997	intron_variant	None
chr11:61803534:T/C:1	chr11	FADS1	ENST00000350997	intron_variant	None
chr11:61878082:T/G:1	chr11	FADS3	ENST00000278829	intron_variant	None
chr11:61878082:T/G:-1	chr11	FADS3	ENST00000278829	intron_variant	None
chr11:61904731:G/C:1	chr11	RAB3IL1	ENST00000394836	intron_variant	None
chr11:62357085:C/A:1	chr11	ASRGL1	ENST00000415229	N144K	10.1
chr11:62422985:G/C:-1	chr11	SCGB1A1	ENST00000278282	intron_variant	None
chr11:62566624:A/G:1	chr11	EEF1G	ENST00000329251	intron_variant	None
chr11:62602412:C/G:-1	chr11	EML3	ENST00000394773	None	0.342
chr11:62602532:C/G:1	chr11	EML3	ENST00000394773	A878A	15.12
chr11:62602532:C/G:-1	chr11	EML3	ENST00000394773	A878A	None
chr11:62603055:C/T:-1	chr11	EML3	ENST00000394773	intron_variant	None
chr11:62607571:T/G:1	chr11	EML3	ENST00000394773	intron_variant	None
chr11:62629519:T/G:-1	chr11	GANAB	ENST00000346178	intron_variant	None
chr11:62630930:T/G:1	chr11	GANAB	ENST00000346178	intron_variant	None
chr11:62794107:C/A:-1	chr11	NXF1	ENST00000532297	intron_variant	None
chr11:62794107:C/A:1	chr11	NXF1	ENST00000532297	intron_variant	None
chr11:62795754:C/G:-1	chr11	NXF1	ENST00000532297	intron_variant	None
chr11:62797084:C/A:1	chr11	NXF1	ENST00000532297	intron_variant	None
chr11:63000547:T/G:-1	chr11	SLC22A8	ENST00000336232	intron_variant	None
chr11:63559714:A/G:-1	chr11	HRASLS2	ENST00000255695	intron_variant	None
chr11:63906046:A/T:1	chr11	MARK2	ENST00000402010	intron_variant	None
chr11:63906050:C/T:-1	chr11	MARK2	ENST00000402010	intron_variant	None
chr11:63946120:C/T:1	chr11	NAA40	ENST00000377793	intron_variant	None
chr11:63996297:G/T:1	chr11	OTUB1	ENST00000538426	intron_variant	None
chr11:63996297:G/T:-1	chr11	OTUB1	ENST00000538426	intron_variant	None
chr11:64210953:A/C:1	chr11	FERMT3	ENST00000279227	intron_variant	None
chr11:64254217:T/G:1	chr11	PLCB3	ENST00000540288	intron_variant	None
chr11:64254217:T/G:-1	chr11	PLCB3	ENST00000540288	intron_variant	None
chr11:64256576:G/C:1	chr11	PLCB3	ENST00000540288	intron_variant	None
chr11:64307111:T/G:1	chr11	ESRRA	ENST00000405666	intron_variant	None
chr11:64307111:T/G:-1	chr11	ESRRA	ENST00000405666	intron_variant	None
chr11:64315780:T/C:1	chr11	ESRRA	ENST00000405666	Y362Y	0.002
chr11:64356943:T/G:-1	chr11	CCDC88B	ENST00000356786	intron_variant	None
chr11:64371147:T/G:1	chr11	RPS6KA4	ENST00000334205	intron_variant	None
chr11:64593233:C/T:-1	chr11	SLC22A12	ENST00000377574	intron_variant	None
chr11:64660275:T/G:1	chr11	NRXN2	ENST00000265459	intron_variant	None
chr11:64677133:T/A:-1	chr11	NRXN2	ENST00000265459	intron_variant	None
chr11:64677133:T/A:1	chr11	NRXN2	ENST00000265459	intron_variant	None
chr11:64694227:C/A:-1	chr11	NRXN2	ENST00000265459	intron_variant	None
chr11:64694227:C/A:1	chr11	NRXN2	ENST00000265459	intron_variant	None
chr11:64805130:G/A:-1	chr11	MEN1	ENST00000443283	D423D	11.7
chr11:64940835:C/T:1	chr11	MAJIN	ENST00000301896	intron_variant	None
chr11:65039822:G/A:-1	chr11	SNX15	ENST00000377244	None	None
chr11:65115184:C/A:-1	chr11	TM7SF2	ENST00000279263	intron_variant	None
chr11:65115184:C/A:1	chr11	TM7SF2	ENST00000279263	intron_variant	None
chr11:65129639:T/G:1	chr11	SYVN1	ENST00000377190	intron_variant	None
chr11:65129639:T/G:-1	chr11	SYVN1	ENST00000377190	intron_variant	None
chr11:65282308:C/G:1	chr11	POLA2	ENST00000265465	intron_variant	None
chr11:65282308:C/G:-1	chr11	POLA2	ENST00000265465	intron_variant	None
chr11:65345442:T/G:1	chr11	DPF2	ENST00000528416	intron_variant	None
chr11:65345442:T/G:-1	chr11	DPF2	ENST00000528416	intron_variant	None
chr11:65348636:A/G:1	chr11	DPF2	ENST00000528416	intron_variant	None
chr11:65794786:G/A:-1	chr11	OVOL1	ENST00000335987	intron_variant	None
chr11:65852715:A/G:1	chr11	SNX32	ENST00000308342	E333G	23.8
chr11:65852715:A/G:-1	chr11	SNX32	ENST00000308342	E333A	24.1
chr11:65855517:A/G:-1	chr11	CFL1	ENST00000525451	intron_variant	None
chr11:65868088:G/A:1	chr11	EFEMP2	ENST00000307998	intron_variant	None
chr11:65868755:C/A:-1	chr11	EFEMP2	ENST00000307998	intron_variant	None
chr11:65886205:T/G:1	chr11	FIBP	ENST00000338369	intron_variant	None
chr11:65978004:A/C:-1	chr11	SART1	ENST00000312397	intron_variant	None
chr11:66042574:T/G:1	chr11	GAL3ST3	ENST00000312006	E410A	3.905
chr11:66239364:G/T:1	chr11	PACS1	ENST00000320580	intron_variant	None
chr11:66239364:G/T:-1	chr11	PACS1	ENST00000320580	intron_variant	None
chr11:66334708:A/C:1	chr11	RIN1	ENST00000311320	V364G	24.7
chr11:66338226:A/C:-1	chr11	BRMS1	ENST00000425825	intron_variant	None
chr11:66338226:A/C:1	chr11	BRMS1	ENST00000425825	intron_variant	None
chr11:66342076:C/G:1	chr11	BRMS1	ENST00000425825	intron_variant	None
chr11:66342076:C/G:-1	chr11	BRMS1	ENST00000425825	intron_variant	None
chr11:66422013:T/G:-1	chr11	NPAS4	ENST00000311034	intron_variant	None
chr11:66426140:A/G:1	chr11	NPAS4	ENST00000311034	None	None
chr11:66468017:T/G:1	chr11	PELI3	ENST00000320740	intron_variant	None
chr11:66468017:T/G:-1	chr11	PELI3	ENST00000320740	intron_variant	None
chr11:66495772:C/T:1	chr11	DPP3	ENST00000360510	intron_variant	None
chr11:66497592:G/T:1	chr11	DPP3	ENST00000360510	intron_variant	None
chr11:66497592:G/T:-1	chr11	DPP3	ENST00000360510	intron_variant	None
chr11:66568077:A/G:-1	chr11	CTSF	ENST00000310325	G73G	1.43
chr11:66803886:T/G:1	chr11	C11orf80	ENST00000360962	intron_variant	None
chr11:67250326:C/G:1	chr11	KDM2A	ENST00000529006	Q766E	13.07
chr11:67250326:C/G:-1	chr11	KDM2A	ENST00000529006	Q766Q	None
chr11:67266732:G/T:1	chr11	GRK2	ENST00000308595	V11V	9.968
chr11:67266732:G/T:-1	chr11	GRK2	ENST00000308595	V11V	11
chr11:67280660:T/G:-1	chr11	GRK2	ENST00000308595	intron_variant	None
chr11:67309997:T/G:1	chr11	SSH3	ENST00000308127	intron_variant	None
chr11:67395867:T/G:-1	chr11	RAD9A	ENST00000307980	intron_variant	None
chr11:67520148:A/C:-1	chr11	CABP2	ENST00000294288	V131A	26.5
chr11:67520148:A/C:1	chr11	CABP2	ENST00000294288	V131G	26.8
chr11:67628020:G/C:-1	chr11	NUDT8	ENST00000301490	None	None
chr11:67628020:G/C:1	chr11	NUDT8	ENST00000301490	None	12.36
chr11:67632499:C/T:1	chr11	TBX10	ENST00000335385	intron_variant	None
chr11:67991816:C/A:1	chr11	UNC93B1	ENST00000227471	A507A	22
chr11:68108002:T/C:-1	chr11	CHKA	ENST00000265689	intron_variant	None
chr11:68108002:T/C:1	chr11	CHKA	ENST00000265689	intron_variant	None
chr11:68348207:A/C:1	chr11	LRP5	ENST00000294304	D151A	26.1
chr11:68365337:T/G:1	chr11	LRP5	ENST00000294304	intron_variant	None
chr11:68365337:T/G:-1	chr11	LRP5	ENST00000294304	intron_variant	None
chr11:68403365:G/T:1	chr11	LRP5	ENST00000294304	intron_variant	None
chr11:68448961:A/C:-1	chr11	LRP5	ENST00000294304	H1580P	18.94
chr11:68685700:C/G:1	chr11	GAL	ENST00000265643	intron_variant	None
chr11:68760454:A/G:-1	chr11	CPT1A	ENST00000265641	intron_variant	None
chr11:68761304:T/C:-1	chr11	CPT1A	ENST00000265641	intron_variant	None
chr11:68761304:T/C:1	chr11	CPT1A	ENST00000265641	intron_variant	None
chr11:68897726:T/G:-1	chr11	MRPL21	ENST00000362034	intron_variant	None
chr11:68904009:T/C:1	chr11	IGHMBP2	ENST00000255078	L19L	7.424
chr11:69054555:G/C:-1	chr11	TPCN2	ENST00000294309	intron_variant	None
chr11:69071590:C/T:1	chr11	TPCN2	ENST00000294309	intron_variant	None
chr11:69078357:A/G:1	chr11	TPCN2	ENST00000294309	intron_variant	None
chr11:69078357:A/G:-1	chr11	TPCN2	ENST00000294309	intron_variant	None
chr11:69648142:G/A:1	chr11	CCND1	ENST00000227507	P241P	13.41
chr11:70152576:G/C:-1	chr11	ANO1	ENST00000355303	intron_variant	None
chr11:70152576:G/C:1	chr11	ANO1	ENST00000355303	intron_variant	None
chr11:70375174:G/A:1	chr11	PPFIA1	ENST00000253925	intron_variant	None
chr11:70434901:T/C:-1	chr11	CTTN	ENST00000376561	intron_variant	None
chr11:70435251:C/T:1	chr11	CTTN	ENST00000376561	intron_variant	None
chr11:70492544:G/C:-1	chr11	SHANK2	ENST00000338508	intron_variant	None
chr11:70492544:G/C:1	chr11	SHANK2	ENST00000338508	intron_variant	None
chr11:71796253:G/T:1	chr11	FAM86C1	ENST00000359244	intron_variant	None
chr11:71912045:T/G:-1	chr11	AP002495.1	ENST00000528511	intron_variant	None
chr11:71986799:T/A:1	chr11	RNF121	ENST00000361756	intron_variant	None
chr11:72009450:A/C:-1	chr11	NUMA1	ENST00000393695	intron_variant	None
chr11:72234732:A/T:-1	chr11	INPPL1	ENST00000298229	intron_variant	None
chr11:72577620:C/T:1	chr11	PDE2A	ENST00000334456	intron_variant	None
chr11:72695681:A/C:-1	chr11	ARAP1	ENST00000393609	intron_variant	None
chr11:72695681:A/C:1	chr11	ARAP1	ENST00000393609	intron_variant	None
chr11:72705688:G/T:1	chr11	ARAP1	ENST00000393609	intron_variant	None
chr11:72887674:G/T:1	chr11	FCHSD2	ENST00000409418	intron_variant	None
chr11:72887674:G/T:-1	chr11	FCHSD2	ENST00000409418	intron_variant	None
chr11:73357397:T/C:1	chr11	ARHGEF17	ENST00000263674	intron_variant	None
chr11:73360246:T/G:-1	chr11	ARHGEF17	ENST00000263674	intron_variant	None
chr11:73677979:G/A:1	chr11	RAB6A	ENST00000310653	intron_variant	None
chr11:73788061:G/C:-1	chr11	MRPL48	ENST00000310614	intron_variant	None
chr11:73957657:A/G:1	chr11	DNAJB13	ENST00000339764	intron_variant	None
chr11:73957657:A/G:-1	chr11	DNAJB13	ENST00000339764	intron_variant	None
chr11:74005583:T/G:-1	chr11	UCP3	ENST00000314032	intron_variant	None
chr11:74037367:C/A:1	chr11	C2CD3	ENST00000313663	intron_variant	None
chr11:74612750:T/G:1	chr11	POLD3	ENST00000263681	intron_variant	None
chr11:74612750:T/G:-1	chr11	POLD3	ENST00000263681	intron_variant	None
chr11:75283584:C/A:1	chr11	ARRB1	ENST00000420843	intron_variant	None
chr11:75444547:T/C:-1	chr11	GDPD5	ENST00000336898	intron_variant	None
chr11:75449257:A/C:1	chr11	GDPD5	ENST00000336898	intron_variant	None
chr11:75566712:C/G:-1	chr11	SERPINH1	ENST00000524558	S121S	8.634
chr11:75643010:C/A:1	chr11	MAP6	ENST00000304771	intron_variant	None
chr11:76535860:A/T:1	chr11	EMSY	ENST00000529032	intron_variant	None
chr11:76535860:A/T:-1	chr11	EMSY	ENST00000529032	intron_variant	None
chr11:77157326:T/C:1	chr11	MYO7A	ENST00000409709	G261G	7.857
chr11:77182098:A/C:-1	chr11	MYO7A	ENST00000409709	T1018A	15.58
chr11:77182098:A/C:1	chr11	MYO7A	ENST00000409709	T1018P	22.7
chr11:77194559:G/T:1	chr11	MYO7A	ENST00000409709	intron_variant	None
chr11:77333135:G/A:-1	chr11	PAK1	ENST00000278568	intron_variant	None
chr11:77333135:G/A:1	chr11	PAK1	ENST00000278568	intron_variant	None
chr11:77336470:T/G:1	chr11	PAK1	ENST00000278568	intron_variant	None
chr11:77349167:C/A:-1	chr11	PAK1	ENST00000278568	intron_variant	None
chr11:77349167:C/A:1	chr11	PAK1	ENST00000278568	intron_variant	None
chr11:77625647:A/G:1	chr11	CLNS1A	ENST00000525428	intron_variant	None
chr11:78104454:C/G:1	chr11	ALG8	ENST00000299626	None	26
chr11:78104454:C/G:-1	chr11	ALG8	ENST00000299626	intron_variant	None
chr11:78219532:G/C:-1	chr11	GAB2	ENST00000361507	intron_variant	None
chr11:78219532:G/C:1	chr11	GAB2	ENST00000361507	intron_variant	None
chr11:78443355:T/G:1	chr11	NARS2	ENST00000281038	intron_variant	None
chr11:83639449:T/C:1	chr11	DLG2	ENST00000376104	intron_variant	None
chr11:85911197:G/A:1	chr11	CCDC83	ENST00000280245	intron_variant	None
chr11:89047888:C/A:-1	chr11	GRM5	ENST00000418177	None	None
chr11:89798612:G/C:-1	chr11	TRIM49	ENST00000329758	H293D	3.668
chr11:93535330:T/C:-1	chr11	SMCO4	ENST00000298966	intron_variant	None
chr11:93535330:T/C:1	chr11	SMCO4	ENST00000298966	intron_variant	None
chr11:93809544:T/G:-1	chr11	MED17	ENST00000251871	intron_variant	None
chr11:94104466:T/G:1	chr11	HEPHL1	ENST00000315765	intron_variant	None
chr11:94104466:T/G:-1	chr11	HEPHL1	ENST00000315765	intron_variant	None
chr11:94306312:T/G:-1	chr11	IZUMO1R	ENST00000440961	intron_variant	None
chr11:95978750:A/G:-1	chr11	MAML2	ENST00000524717	None	None
chr11:96092219:C/T:1	chr11	MAML2	ENST00000524717	Q604Q	6.754
chr11:96092243:C/T:-1	chr11	MAML2	ENST00000524717	Q596Q	0.072
chr11:99845345:G/A:1	chr11	CNTN5	ENST00000524871	intron_variant	None
chr11:100899727:T/G:-1	chr11	ARHGAP42	ENST00000298815	intron_variant	None
chr11:101956479:A/C:-1	chr11	CEP126	ENST00000263468	intron_variant	None
chr11:101956479:A/C:1	chr11	CEP126	ENST00000263468	intron_variant	None
chr11:103402609:G/A:1	chr11	DYNC2H1	ENST00000398093	intron_variant	None
chr11:103938016:A/G:-1	chr11	PDGFD	ENST00000393158	intron_variant	None
chr11:105035037:C/T:1	chr11	CASP1	ENST00000533400	intron_variant	None
chr11:105035037:C/T:-1	chr11	CASP1	ENST00000533400	intron_variant	None
chr11:105045221:C/T:1	chr11	CARD16	ENST00000375706	intron_variant	None
chr11:105045221:C/T:-1	chr11	CARD16	ENST00000375706	intron_variant	None
chr11:105612172:A/T:1	chr11	GRIA4	ENST00000282499	intron_variant	None
chr11:105612172:A/T:-1	chr11	GRIA4	ENST00000282499	intron_variant	None
chr11:106097007:G/T:1	chr11	AASDHPPT	ENST00000278618	None	None
chr11:106097007:G/T:-1	chr11	AASDHPPT	ENST00000278618	None	None
chr11:107792377:C/G:-1	chr11	SLC35F2	ENST00000525815	None	None
chr11:108147175:G/A:1	chr11	ACAT1	ENST00000265838	intron_variant	None
chr11:108147181:T/G:1	chr11	ACAT1	ENST00000265838	intron_variant	None
chr11:108147181:T/G:-1	chr11	ACAT1	ENST00000265838	intron_variant	None
chr11:108244022:G/A:1	chr11	ATM	ENST00000278616	R189K	25.3
chr11:108294679:G/A:-1	chr11	ATM	ENST00000278616	intron_variant	None
chr11:108295431:A/G:1	chr11	ATM	ENST00000278616	intron_variant	None
chr11:108393102:C/T:-1	chr11	C11orf65	ENST00000393084	intron_variant	None
chr11:110265075:C/T:1	chr11	RDX	ENST00000343115	intron_variant	None
chr11:111755540:A/C:-1	chr11	PPP2R1B	ENST00000311129	intron_variant	None
chr11:111755540:A/C:1	chr11	PPP2R1B	ENST00000311129	intron_variant	None
chr11:111870358:G/T:1	chr11	ALG9	ENST00000531154	None	None
chr11:111870358:G/T:-1	chr11	ALG9	ENST00000531154	None	None
chr11:112181376:T/G:1	chr11	BCO2	ENST00000357685	intron_variant	None
chr11:112181376:T/G:-1	chr11	BCO2	ENST00000357685	intron_variant	None
chr11:113204293:A/G:-1	chr11	NCAM1	ENST00000316851	G35G	9.63
chr11:113206320:A/C:1	chr11	NCAM1	ENST00000316851	intron_variant	None
chr11:113235388:G/T:1	chr11	NCAM1	ENST00000316851	intron_variant	None
chr11:113235388:G/T:-1	chr11	NCAM1	ENST00000316851	intron_variant	None
chr11:113324889:A/G:1	chr11	TTC12	ENST00000529221	intron_variant	None
chr11:113699260:T/C:-1	chr11	TMPRSS5	ENST00000299882	intron_variant	None
chr11:113769105:C/A:-1	chr11	ZW10	ENST00000200135	intron_variant	None
chr11:113769105:C/A:1	chr11	ZW10	ENST00000200135	intron_variant	None
chr11:114242293:T/C:-1	chr11	ZBTB16	ENST00000335953	F527C	32
chr11:114242293:T/C:1	chr11	ZBTB16	ENST00000335953	F527S	32
chr11:114531541:A/G:-1	chr11	NXPE1	ENST00000251921	intron_variant	None
chr11:114697041:C/T:1	chr11	NXPE2	ENST00000389586	intron_variant	None
chr11:116765732:A/C:1	chr11	BUD13	ENST00000260210	intron_variant	None
chr11:116765732:A/C:-1	chr11	BUD13	ENST00000260210	intron_variant	None
chr11:116822549:C/G:1	chr11	APOA4	ENST00000357780	intron_variant	None
chr11:116822885:A/C:-1	chr11	APOA4	ENST00000357780	intron_variant	None
chr11:116849044:C/A:1	chr11	SIK3	ENST00000292055	intron_variant	None
chr11:117191713:T/G:-1	chr11	SIDT2	ENST00000324225	intron_variant	None
chr11:117203105:T/G:1	chr11	TAGLN	ENST00000532870	V31G	27.4
chr11:117203105:T/G:-1	chr11	TAGLN	ENST00000532870	V31A	24.1
chr11:117362739:T/C:-1	chr11	CEP164	ENST00000278935	intron_variant	None
chr11:117362739:T/C:1	chr11	CEP164	ENST00000278935	intron_variant	None
chr11:117376160:T/C:-1	chr11	CEP164	ENST00000278935	intron_variant	None
chr11:117428323:G/C:1	chr11	DSCAML1	ENST00000321322	None	None
chr11:117431113:A/C:-1	chr11	DSCAML1	ENST00000321322	intron_variant	None
chr11:117431113:A/C:1	chr11	DSCAML1	ENST00000321322	intron_variant	None
chr11:118112066:G/T:1	chr11	TMPRSS4	ENST00000437212	intron_variant	None
chr11:118112066:G/T:-1	chr11	TMPRSS4	ENST00000437212	intron_variant	None
chr11:118396541:C/T:1	chr11	UBE4A	ENST00000431736	None	None
chr11:118396541:C/T:-1	chr11	UBE4A	ENST00000431736	None	None
chr11:118396547:C/T:1	chr11	UBE4A	ENST00000431736	None	None
chr11:118396547:C/T:-1	chr11	UBE4A	ENST00000431736	None	None
chr11:118439148:G/A:-1	chr11	KMT2A	ENST00000534358	intron_variant	None
chr11:118439174:G/A:1	chr11	KMT2A	ENST00000534358	intron_variant	None
chr11:118482339:C/T:-1	chr11	KMT2A	ENST00000534358	intron_variant	None
chr11:118534628:G/A:1	chr11	TMEM25	ENST00000313236	None	None
chr11:118590178:A/G:1	chr11	ARCN1	ENST00000264028	intron_variant	None
chr11:118590178:A/G:-1	chr11	ARCN1	ENST00000264028	intron_variant	None
chr11:118593172:T/C:-1	chr11	ARCN1	ENST00000264028	intron_variant	None
chr11:118593172:T/C:1	chr11	ARCN1	ENST00000264028	intron_variant	None
chr11:118600784:G/T:1	chr11	ARCN1	ENST00000264028	None	None
chr11:118600784:G/T:-1	chr11	ARCN1	ENST00000264028	None	None
chr11:118600800:C/A:-1	chr11	ARCN1	ENST00000264028	None	None
chr11:118600800:C/A:1	chr11	ARCN1	ENST00000264028	None	None
chr11:118609069:G/C:-1	chr11	PHLDB1	ENST00000361417	intron_variant	None
chr11:118609069:G/C:1	chr11	PHLDB1	ENST00000361417	intron_variant	None
chr11:118660754:A/C:1	chr11	TREH	ENST00000264029	intron_variant	None
chr11:118661782:A/C:-1	chr11	TREH	ENST00000264029	intron_variant	None
chr11:118661782:A/C:1	chr11	TREH	ENST00000264029	intron_variant	None
chr11:118898757:C/G:1	chr11	BCL9L	ENST00000334801	G1386G	5.092
chr11:118898757:C/G:-1	chr11	BCL9L	ENST00000334801	G1386G	None
chr11:119052582:T/G:-1	chr11	HYOU1	ENST00000404233	intron_variant	None
chr11:120112550:A/C:-1	chr11	TRIM29	ENST00000341846	intron_variant	None
chr11:120315133:T/C:1	chr11	POU2F3	ENST00000260264	intron_variant	None
chr11:120316794:C/T:1	chr11	POU2F3	ENST00000260264	intron_variant	None
chr11:120316794:C/T:-1	chr11	POU2F3	ENST00000260264	intron_variant	None
chr11:120328917:A/T:1	chr11	TMEM136	ENST00000314475	intron_variant	None
chr11:120477118:T/G:-1	chr11	ARHGEF12	ENST00000397843	intron_variant	None
chr11:120478075:C/T:1	chr11	ARHGEF12	ENST00000397843	intron_variant	None
chr11:121113197:A/G:1	chr11	TECTA	ENST00000392793	G204G	8.762
chr11:121113197:A/G:-1	chr11	TECTA	ENST00000392793	G204G	3.787
chr11:121187737:T/G:1	chr11	TECTA	ENST00000392793	intron_variant	None
chr11:121187737:T/G:-1	chr11	TECTA	ENST00000392793	intron_variant	None
chr11:121306599:G/T:-1	chr11	SC5D	ENST00000264027	intron_variant	None
chr11:121490294:A/G:1	chr11	SORL1	ENST00000260197	intron_variant	None
chr11:121490294:A/G:-1	chr11	SORL1	ENST00000260197	intron_variant	None
chr11:121629684:C/A:-1	chr11	SORL1	ENST00000260197	None	None
chr11:121629691:C/A:1	chr11	SORL1	ENST00000260197	None	None
chr11:123074791:T/C:-1	chr11	CLMP	ENST00000448775	G244G	4.883
chr11:124673743:A/G:1	chr11	SIAE	ENST00000263593	None	None
chr11:124673743:A/G:-1	chr11	SIAE	ENST00000263593	None	None
chr11:124754409:T/C:-1	chr11	ESAM	ENST00000278927	intron_variant	None
chr11:124754409:T/C:1	chr11	ESAM	ENST00000278927	intron_variant	None
chr11:124774825:C/A:-1	chr11	MSANTD2	ENST00000239614	intron_variant	13.24
chr11:124774825:C/A:1	chr11	MSANTD2	ENST00000239614	intron_variant	13.57
chr11:124877786:G/A:-1	chr11	ROBO3	ENST00000397801	intron_variant	None
chr11:125607743:A/G:-1	chr11	STT3A	ENST00000392708	intron_variant	None
chr11:125607956:A/G:1	chr11	STT3A	ENST00000392708	intron_variant	None
chr11:125984184:C/A:-1	chr11	CDON	ENST00000263577	intron_variant	None
chr11:125984184:C/A:1	chr11	CDON	ENST00000263577	intron_variant	None
chr11:126338180:G/T:1	chr11	DCPS	ENST00000263579	intron_variant	None
chr11:129892065:A/T:-1	chr11	NFRKB	ENST00000524794	intron_variant	None
chr11:129920597:A/G:1	chr11	PRDM10	ENST00000358825	intron_variant	None
chr11:130449083:G/C:-1	chr11	ADAMTS15	ENST00000299164	G37G	None
chr11:130449083:G/C:1	chr11	ADAMTS15	ENST00000299164	G37A	23.2
chr11:132599400:A/T:1	chr11	OPCML	ENST00000331898	intron_variant	None
chr11:134307058:T/C:-1	chr11	GLB1L3	ENST00000431683	intron_variant	None
chr11:134307058:T/C:1	chr11	GLB1L3	ENST00000431683	intron_variant	None
chr11:134311443:T/C:1	chr11	GLB1L3	ENST00000431683	intron_variant	None
chr12:93492:G/A:1	chr12	IQSEC3	ENST00000538872	intron_variant	None
chr12:154830:C/G:-1	chr12	IQSEC3	ENST00000538872	intron_variant	None
chr12:196006:C/G:1	chr12	SLC6A12	ENST00000428720	intron_variant	None
chr12:196006:C/G:-1	chr12	SLC6A12	ENST00000428720	intron_variant	None
chr12:197100:T/C:-1	chr12	SLC6A12	ENST00000428720	intron_variant	None
chr12:202133:T/C:1	chr12	SLC6A12	ENST00000428720	intron_variant	None
chr12:203054:C/T:-1	chr12	SLC6A12	ENST00000428720	intron_variant	None
chr12:309968:C/A:1	chr12	KDM5A	ENST00000399788	intron_variant	13.57
chr12:431778:A/C:-1	chr12	CCDC77	ENST00000239830	intron_variant	None
chr12:433455:A/C:1	chr12	CCDC77	ENST00000239830	intron_variant	None
chr12:1052003:G/T:-1	chr12	ERC1	ENST00000397203	intron_variant	None
chr12:1091579:C/T:1	chr12	ERC1	ENST00000397203	intron_variant	None
chr12:1181800:T/G:-1	chr12	ERC1	ENST00000397203	intron_variant	None
chr12:1181806:C/T:1	chr12	ERC1	ENST00000397203	intron_variant	None
chr12:1181806:C/T:-1	chr12	ERC1	ENST00000397203	intron_variant	None
chr12:1800501:A/C:-1	chr12	CACNA2D4	ENST00000382722	intron_variant	None
chr12:1997984:T/A:-1	chr12	DCP1B	ENST00000280665	intron_variant	None
chr12:1997984:T/A:1	chr12	DCP1B	ENST00000280665	intron_variant	None
chr12:2004442:T/C:-1	chr12	DCP1B	ENST00000280665	None	None
chr12:2004442:T/C:1	chr12	DCP1B	ENST00000280665	None	None
chr12:2572696:T/C:1	chr12	CACNA1C	ENST00000347598	intron_variant	None
chr12:2602039:G/C:-1	chr12	CACNA1C	ENST00000347598	intron_variant	None
chr12:2602039:G/C:1	chr12	CACNA1C	ENST00000347598	intron_variant	None
chr12:2633863:A/C:-1	chr12	CACNA1C	ENST00000347598	intron_variant	None
chr12:2633863:A/C:1	chr12	CACNA1C	ENST00000347598	intron_variant	None
chr12:2651732:C/T:-1	chr12	CACNA1C	ENST00000347598	I1394I	15.55
chr12:2659956:T/C:-1	chr12	CACNA1C	ENST00000347598	intron_variant	None
chr12:2659956:T/C:1	chr12	CACNA1C	ENST00000347598	intron_variant	None
chr12:2691029:A/G:1	chr12	CACNA1C	ENST00000347598	S2131G	19.89
chr12:2691029:A/G:-1	chr12	CACNA1C	ENST00000347598	S2131R	23.8
chr12:3020574:G/C:1	chr12	TEAD4	ENST00000359864	intron_variant	None
chr12:3278283:A/G:-1	chr12	TSPAN9	ENST00000011898	intron_variant	None
chr12:3491521:T/G:1	chr12	PRMT8	ENST00000382622	None	None
chr12:3491521:T/G:-1	chr12	PRMT8	ENST00000382622	None	None
chr12:3619479:G/C:-1	chr12	CRACR2A	ENST00000440314	intron_variant	None
chr12:3619479:G/C:1	chr12	CRACR2A	ENST00000440314	intron_variant	None
chr12:3648380:C/A:1	chr12	CRACR2A	ENST00000440314	intron_variant	None
chr12:3812052:G/A:-1	chr12	PARP11	ENST00000228820	None	None
chr12:4827178:T/C:1	chr12	GALNT8	ENST00000433855	intron_variant	None
chr12:5804001:C/T:-1	chr12	ANO2	ENST00000327087	intron_variant	None
chr12:5831627:T/G:1	chr12	ANO2	ENST00000327087	intron_variant	None
chr12:5971411:G/C:-1	chr12	VWF	ENST00000261405	intron_variant	None
chr12:6013431:A/T:1	chr12	VWF	ENST00000261405	intron_variant	None
chr12:6029622:A/C:-1	chr12	VWF	ENST00000261405	intron_variant	None
chr12:6029634:A/C:-1	chr12	VWF	ENST00000261405	intron_variant	None
chr12:6029634:A/C:1	chr12	VWF	ENST00000261405	intron_variant	None
chr12:6044542:T/A:-1	chr12	VWF	ENST00000261405	intron_variant	None
chr12:6044542:T/A:1	chr12	VWF	ENST00000261405	intron_variant	None
chr12:6075225:T/G:1	chr12	VWF	ENST00000261405	intron_variant	None
chr12:6232441:T/G:1	chr12	CD9	ENST00000382518	intron_variant	None
chr12:6232441:T/G:-1	chr12	CD9	ENST00000382518	intron_variant	None
chr12:6354734:T/A:-1	chr12	SCNN1A	ENST00000360168	intron_variant	None
chr12:6354734:T/A:1	chr12	SCNN1A	ENST00000360168	intron_variant	None
chr12:6354937:A/C:-1	chr12	SCNN1A	ENST00000360168	intron_variant	None
chr12:6354937:A/C:1	chr12	SCNN1A	ENST00000360168	intron_variant	None
chr12:6451472:G/C:-1	chr12	CD27	ENST00000266557	None	None
chr12:6451472:G/C:1	chr12	CD27	ENST00000266557	None	None
chr12:6457317:T/G:1	chr12	TAPBPL	ENST00000266556	intron_variant	None
chr12:6531510:T/A:-1	chr12	NCAPD2	ENST00000315579	None	None
chr12:6595136:C/T:1	chr12	CHD4	ENST00000357008	intron_variant	None
chr12:6643695:T/G:1	chr12	ACRBP	ENST00000229243	intron_variant	None
chr12:6643695:T/G:-1	chr12	ACRBP	ENST00000229243	intron_variant	None
chr12:6770496:T/G:1	chr12	PTMS	ENST00000309083	None	None
chr12:6842858:G/T:1	chr12	GNB3	ENST00000229264	intron_variant	None
chr12:6842858:G/T:-1	chr12	GNB3	ENST00000229264	intron_variant	None
chr12:6856641:T/C:-1	chr12	USP5	ENST00000229268	intron_variant	None
chr12:6917768:T/C:1	chr12	ENO2	ENST00000535366	intron_variant	None
chr12:6944765:G/C:-1	chr12	C12orf57	ENST00000229281	intron_variant	None
chr12:6944765:G/C:1	chr12	C12orf57	ENST00000229281	intron_variant	None
chr12:6956344:T/G:1	chr12	PTPN6	ENST00000456013	intron_variant	None
chr12:6956344:T/G:-1	chr12	PTPN6	ENST00000456013	intron_variant	None
chr12:6976280:A/C:-1	chr12	LPCAT3	ENST00000261407	None	None
chr12:6976280:A/C:1	chr12	LPCAT3	ENST00000261407	None	None
chr12:6977498:T/G:1	chr12	LPCAT3	ENST00000261407	T406P	5.782
chr12:7134687:T/G:-1	chr12	CLSTN3	ENST00000266546	intron_variant	None
chr12:7142223:T/C:-1	chr12	CLSTN3	ENST00000266546	intron_variant	None
chr12:7142223:T/C:1	chr12	CLSTN3	ENST00000266546	intron_variant	None
chr12:7142760:C/T:-1	chr12	CLSTN3	ENST00000266546	intron_variant	None
chr12:7157836:G/C:1	chr12	CLSTN3	ENST00000266546	intron_variant	None
chr12:7318486:G/T:1	chr12	ACSM4	ENST00000399422	intron_variant	None
chr12:7318486:G/T:-1	chr12	ACSM4	ENST00000399422	intron_variant	None
chr12:7730711:A/T:1	chr12	CLEC4C	ENST00000542353	intron_variant	None
chr12:7730711:A/T:-1	chr12	CLEC4C	ENST00000542353	intron_variant	None
chr12:7828474:A/G:-1	chr12	SLC2A14	ENST00000543909	intron_variant	None
chr12:7926219:G/A:1	chr12	SLC2A3	ENST00000075120	intron_variant	None
chr12:7936170:T/C:-1	chr12	SLC2A3	ENST00000075120	None	None
chr12:8095443:T/G:1	chr12	NECAP1	ENST00000339754	intron_variant	None
chr12:8095443:T/G:-1	chr12	NECAP1	ENST00000339754	intron_variant	None
chr12:8742699:G/T:1	chr12	RIMKLB	ENST00000357529	intron_variant	None
chr12:8742699:G/T:-1	chr12	RIMKLB	ENST00000357529	intron_variant	None
chr12:8834896:A/C:-1	chr12	A2ML1	ENST00000299698	intron_variant	None
chr12:8834896:A/C:1	chr12	A2ML1	ENST00000299698	intron_variant	None
chr12:8840978:A/G:-1	chr12	A2ML1	ENST00000299698	intron_variant	None
chr12:8841009:A/C:1	chr12	A2ML1	ENST00000299698	intron_variant	None
chr12:8856920:A/T:-1	chr12	A2ML1	ENST00000299698	intron_variant	None
chr12:8937269:A/C:1	chr12	PHC1	ENST00000251757	G857G	5.617
chr12:9160929:G/A:-1	chr12	PZP	ENST00000261336	intron_variant	None
chr12:9160929:G/A:1	chr12	PZP	ENST00000261336	intron_variant	None
chr12:9169304:C/T:1	chr12	PZP	ENST00000261336	intron_variant	None
chr12:9993396:G/A:-1	chr12	CLEC1B	ENST00000298527	intron_variant	None
chr12:10013250:T/C:1	chr12	CLEC12B	ENST00000338896	intron_variant	None
chr12:10039058:T/G:1	chr12	CLEC9A	ENST00000355819	intron_variant	None
chr12:10039058:T/G:-1	chr12	CLEC9A	ENST00000355819	intron_variant	None
chr12:11675825:G/A:1	chr12	ETV6	ENST00000396373	intron_variant	None
chr12:11886116:A/C:-1	chr12	ETV6	ENST00000396373	intron_variant	None
chr12:11886116:A/C:1	chr12	ETV6	ENST00000396373	intron_variant	None
chr12:12155788:T/A:-1	chr12	LRP6	ENST00000261349	intron_variant	None
chr12:12200183:T/C:1	chr12	LRP6	ENST00000261349	intron_variant	None
chr12:12338890:A/C:-1	chr12	MANSC1	ENST00000535902	intron_variant	None
chr12:12771379:C/A:-1	chr12	APOLD1	ENST00000326765	intron_variant	None
chr12:12771379:C/A:1	chr12	APOLD1	ENST00000326765	intron_variant	None
chr12:12987636:T/C:1	chr12	HEBP1	ENST00000014930	intron_variant	None
chr12:13061800:C/G:-1	chr12	FAM234B	ENST00000197268	intron_variant	None
chr12:13199225:A/G:1	chr12	EMP1	ENST00000256951	intron_variant	None
chr12:14536349:T/G:-1	chr12	PLBD1	ENST00000240617	intron_variant	None
chr12:14625954:T/A:-1	chr12	GUCY2C	ENST00000261170	intron_variant	None
chr12:14625954:T/A:1	chr12	GUCY2C	ENST00000261170	intron_variant	None
chr12:14625957:G/A:-1	chr12	GUCY2C	ENST00000261170	intron_variant	None
chr12:14641307:A/C:1	chr12	GUCY2C	ENST00000261170	intron_variant	None
chr12:14944501:T/C:-1	chr12	ARHGDIB	ENST00000228945	intron_variant	None
chr12:14944501:T/C:1	chr12	ARHGDIB	ENST00000228945	intron_variant	None
chr12:15557348:A/T:1	chr12	PTPRO	ENST00000281171	intron_variant	None
chr12:15557348:A/T:-1	chr12	PTPRO	ENST00000281171	intron_variant	None
chr12:16600325:G/A:-1	chr12	LMO3	ENST00000320122	intron_variant	None
[truncated: 314,564 more rows]
