# Supplementary material for: An Integrative Variant Scoring Function for Finding Novel Genes Associated with Ovarian and Thyroid Cancer
Source: Int J Environ Res Public Health. 2026 Mar 26;23(4):420. doi: 10.3390/ijerph23040420 (PMC13115708; doi:10.3390/ijerph23040420)
Supplement: Supplementary file 1 [file ijerph-23-00420-s001.zip › ijerph-4099470-supplementary/Supplementary Files/OvCa_FATHMM.csv]

Chromosome	Position	Ref. Base	Mutant Base	Coding Score	Non-Coding Score	Warning
1	100006879	G	T	0	0.031144	benign
1	100007048	A	G	0.002646	0	benign (high conf.)
1	100007247	G	T	0	0.285604	benign
1	100011106	G	A	0	0.015478	benign (high conf.)
1	100011259	T	G	0	0.158382	benign
1	100058804	T	A	0	0.030897	benign
1	100059936	G	T	0.929917	0	pathogenic
1	100068682	T	C	0	0.038872	benign
1	10007529	C	A	0	0.049474	benign
1	100078393	G	C	0	0.058424	benign
1	100081042	C	A	0	0.153245	benign
1	10008133	C	G	0	0.046839	benign
1	100082213	C	A	0	0.742613	pathogenic
1	100082389	A	T	0	0.854964	pathogenic
1	100103091	T	A	0	0.088361	benign
1	100105910	T	A	0	0.369358	benign
1	100106903	C	T	0	0.274703	benign
1	100107641	G	A	0.692284	0	pathogenic
1	100107998	G	A	0.300752	0	benign
1	100119175	C	A	0	0.148587	benign
1	100120143	T	C	0	0.05856	benign
1	100121244	G	C	0	0.085731	benign
1	100121649	G	C	0	0.086338	benign
1	100122505	G	A	0	0.072836	benign
1	100122534	G	T	0	0.02321	benign (high conf.)
1	100132979	G	C	0	0.12543	benign
1	100136877	A	T	0	0.91942	pathogenic
1	100137350	C	A	0	0.02131	benign (high conf.)
1	100139632	G	C	0	0.080687	benign
1	100139871	C	T	0	0.028985	benign (high conf.)
1	100140176	A	T	0	0.830125	pathogenic
1	100140332	T	G	0	0.064929	benign
1	100140548	C	G	0	0.453513	benign
1	100140698	T	A	0	0.265079	benign
1	100140845	T	C	0	0.970536	pathogenic (high conf.)
1	100143059	C	A	0	0.024936	benign (high conf.)
1	100144011	A	G	0	0.060048	benign
1	100147892	A	C	0	0.992108	pathogenic (high conf.)
1	100148025	G	A	0.097373	0	benign
1	100148040	G	T	0.076859	0	benign
1	100148378	T	C	0	0.186079	benign
1	100149112	A	G	0	0.099817	benign
1	100152512	G	A	0.011449	0	benign (high conf.)
1	100152681	T	A	0	0.061967	benign
1	10015556	T	C	0	0.025939	benign (high conf.)
1	100156114	A	T	0	0.102201	benign
1	100160354	T	C	0	0.041684	benign
1	100160490	C	T	0.005831	0	benign (high conf.)
1	100160623	T	C	0	0.162541	benign
1	100168303	C	G	0	0.048124	benign
1	100196460	G	A	0	0.06731	benign
1	100202706	G	T	0	0.038926	benign
1	100206384	A	T	0	0.320776	benign
1	100206385	A	T	0	0.294994	benign
1	100218787	T	A	0	0.08433	benign
1	100230650	C	A	0	0.059943	benign
1	100230770	C	T	0.004062	0	benign (high conf.)
1	100274861	C	A	0.019659	0	benign (high conf.)
1	100275857	G	A	0	0.016385	benign (high conf.)
1	100277199	A	T	0	0.135522	benign
1	100277522	A	G	0	0.035008	benign
1	100281160	C	A	0	0.041348	benign
1	100285049	C	T	0	0.031856	benign
1	100285208	A	T	0	0.024557	benign (high conf.)
1	100331770	A	T	0	0.190705	benign
1	100331875	T	A	0	0.377203	benign
1	100332599	C	T	0	0.146202	benign
1	10033466	G	T	0	0.023693	benign (high conf.)
1	10033604	C	A	0	0.231012	benign
1	10033632	G	A	0	0.624614	pathogenic
1	10033643	A	T	0	0.073123	benign
1	100352904	T	G	0	0.18751	benign
1	100353043	C	T	0	0.022369	benign (high conf.)
1	100353717	T	C	0	0.032844	benign
1	100353747	A	T	0	0.249041	benign
1	100353908	G	T	0	0.07947	benign
1	100377820	A	G	0	0.049093	benign
1	100380413	C	T	0	0.027978	benign (high conf.)
1	100390692	C	G	0	0.112874	benign
1	100393021	G	T	0	0.01621	benign (high conf.)
1	100393693	C	T	0	0.022599	benign (high conf.)
1	100439771	G	A	0	0.034809	benign
1	100439785	T	C	0	0.033549	benign
1	100442768	A	G	0	0.030759	benign
1	100462557	G	T	0	0.065403	benign
1	100462590	A	T	0	0.043336	benign
1	100468214	G	T	0	0.602825	pathogenic
1	100484304	G	A	0.005011	0	benign (high conf.)
1	100494583	C	T	0	0.030359	benign
1	100496109	G	T	0	0.049024	benign
1	100497870	G	T	0	0.040485	benign
1	100518474	C	G	0	0.897431	pathogenic
1	100539946	C	T	0.161196	0	benign
1	10054580	G	A	0	0.403458	benign
1	10054671	C	T	0	0.8873	pathogenic
1	10054682	G	T	0	0.900977	pathogenic
1	10058611	T	C	0	0.022082	benign (high conf.)
1	100652021	G	C	0	0.866513	pathogenic
1	100652323	G	A	0	0.076644	benign
1	100713142	C	T	0	0.063294	benign
1	100713250	C	T	0	0.061418	benign
1	100720493	G	T	0.22881	0	benign
1	100723196	C	T	0.008956	0	benign (high conf.)
1	10072435	C	G	0	0.028534	benign (high conf.)
1	100724409	C	A	0	0.050454	benign
1	100724736	G	A	0.133941	0	benign
1	100729178	A	G	0.743686	0	pathogenic
1	100732581	T	G	0.013874	0	benign (high conf.)
1	1008181	G	C	0	0.909335	pathogenic
1	100873938	A	T	0	0.493294	benign
1	100874582	T	C	0	0.025697	benign (high conf.)
1	100876979	T	A	0	0.191955	benign
1	100877033	G	T	0	0.105301	benign
1	100878006	T	A	0	0.119237	benign
1	100896615	G	A	0.007385	0	benign (high conf.)
1	100896627	C	G	0.004883	0	benign (high conf.)
1	100906720	A	G	0	0.045178	benign
1	100911917	T	C	0	0.082469	benign
1	100941631	C	T	0	0.620925	pathogenic
1	100990621	C	T	0.005893	0	benign (high conf.)
1	100990732	A	G	0	0	No prediction found
1	100992972	A	G	0	0.046041	benign
1	100992997	G	A	0	0.028093	benign (high conf.)
1	10101028	C	T	0	0.128085	benign
1	10101166	C	A	0.02823	0	benign (high conf.)
1	101021829	C	T	0	0.02973	benign (high conf.)
1	10103000	G	C	0.940542	0	pathogenic
1	10105475	G	T	0	0.257043	benign
1	10106137	A	T	0	0.30147	benign
1	10106431	G	T	0.002754	0	benign (high conf.)
1	101158957	C	T	0	0.249614	benign
1	101159008	T	C	0	0.064355	benign
1	101193851	C	T	0	0.098323	benign
1	101193869	T	C	0	0.103755	benign
1	101193940	G	T	0	0.137471	benign
1	10119810	C	A	0	0.050301	benign
1	101239116	C	A	0.119711	0	benign
1	101239211	T	A	0.928876	0	pathogenic
1	101239765	G	T	0.919203	0	pathogenic
1	101239774	G	A	0.726128	0	pathogenic
1	101240004	C	A	0.842802	0	pathogenic
1	101256665	T	A	0	0.070316	benign
1	101256749	G	T	0	0.06396	benign
1	101270775	C	A	0	0.201275	benign
1	101271046	G	A	0	0.070403	benign
1	101271243	C	G	0	0.607743	pathogenic
1	101271246	C	G	0	0.076504	benign
1	10130711	C	G	0	0.888495	pathogenic
1	10132334	T	C	0	0.133767	benign
1	101344811	C	A	0	0.033186	benign
1	10135201	C	A	0	0.254563	benign
1	10137267	C	G	0	0.036089	benign
1	10151311	C	T	0	0.087904	benign
1	10158808	A	C	0	0.02677	benign (high conf.)
1	101786565	T	C	0	0.592216	pathogenic
1	101786793	G	C	0	0.657045	pathogenic
1	10178700	G	C	0.0061	0	benign (high conf.)
1	10179960	G	A	0	0.162116	benign
1	101804189	T	G	0	0.797153	pathogenic
1	101804272	A	C	0.952301	0	pathogenic
1	101825164	G	C	0.954067	0	pathogenic
1	101825224	C	G	0.724507	0	pathogenic
1	101836820	C	T	0	0.10793	benign
1	101893250	G	A	0	0.06906	benign
1	101893362	G	A	0	0.035497	benign
1	101996802	G	C	0.015957	0	benign (high conf.)
1	1022020	G	T	0	0.048831	benign
1	1022251	C	T	0.007678	0	benign (high conf.)
1	10232512	A	G	0	0.079372	benign
1	10256022	T	G	0	0.033456	benign
1	10261707	T	C	0	0.026945	benign (high conf.)
1	10272059	G	A	0	0.058779	benign
1	10276194	T	A	0	0.020192	benign (high conf.)
1	10282294	C	T	0	0.050456	benign
1	1028407	T	G	0	0.025538	benign (high conf.)
1	102877722	C	T	0	0.198469	benign
1	102877862	T	C	0	0.813011	pathogenic
1	102877987	T	A	0	0.790883	pathogenic
1	102878009	T	G	0	0.708132	pathogenic
1	102879643	A	G	0	0.14167	benign
1	102879708	A	C	0.936455	0	pathogenic
1	102879759	C	A	0.889078	0	pathogenic
1	102880124	G	A	0	0.040391	benign
1	102881753	A	T	0.611642	0	pathogenic
1	102882028	C	G	0	0.048974	benign
1	102883098	G	C	0	0.573744	pathogenic
1	102883135	G	T	0	0.12931	benign
1	102883447	C	T	0	0.054615	benign
1	102889350	C	A	0	0.143675	benign
1	102889487	T	A	0.236632	0	benign
1	102889697	T	A	0	0.32534	benign
1	102890612	A	C	0	0.512441	pathogenic
1	102890630	G	T	0	0.377948	benign
1	102898602	T	C	0	0.184574	benign
1	102899083	G	C	0	0.330566	benign
1	102899092	G	T	0	0.03865	benign
1	102899192	G	A	0	0.044545	benign
1	10290870	A	G	0	0.190358	benign
1	102912045	A	G	0	0.153131	benign
1	102912113	G	A	0	0.161952	benign
1	102912230	A	T	0	0.353609	benign
1	102912332	T	A	0	0.176599	benign
1	102912339	T	C	0	0.060585	benign
1	10291250	A	C	0	0.104081	benign
1	10291255	A	G	0	0.095406	benign
1	10291284	A	C	0	0.085342	benign
1	102913433	A	C	0	0.126957	benign
1	102913534	T	A	0	0.156185	benign
1	102913557	G	C	0	0.175738	benign
1	102913681	C	A	0.896655	0	pathogenic
1	102914354	C	T	0.56391	0	pathogenic
1	102914571	C	T	0	0.043541	benign
1	102914673	T	A	0	0.288354	benign
1	102914775	C	T	0.918856	0	pathogenic
1	102920251	C	T	0	0.08261	benign
1	102920420	C	A	0	0.025358	benign (high conf.)
1	10292136	C	A	0	0.493473	benign
1	102921618	G	A	0	0.045851	benign
1	102923140	G	T	0	0.049836	benign
1	102934350	G	A	0	0.02189	benign (high conf.)
1	102934854	A	G	0	0.095414	benign
1	102935167	C	A	0	0.149686	benign
1	102935182	C	A	0	0.17049	benign
1	102939071	C	T	0.004476	0	benign (high conf.)
1	102939193	G	A	0	0.100427	benign
1	102940232	C	A	0	0.137562	benign
1	102940310	G	T	0	0.262051	benign
1	10295693	C	T	0.007339	0	benign (high conf.)
1	102962545	A	T	0	0.25433	benign
1	102962758	T	C	0.021033	0	benign (high conf.)
1	102962857	A	G	0	0.203621	benign
1	102962857	A	T	0	0.203621	benign
1	10296444	C	G	0	0.082633	benign
1	102965243	A	C	0	0.105412	benign
1	102965366	C	G	0	0.071838	benign
1	102965492	G	T	0.923689	0	pathogenic
1	10296790	A	G	0	0.169404	benign
1	102970165	A	G	0	0.044825	benign
1	10297061	C	G	0.902101	0	pathogenic
1	102974816	G	A	0	0.04689	benign
1	102974934	C	T	0	0.073311	benign
1	102978597	T	A	0	0.074065	benign
1	102978599	G	T	0	0.135491	benign
1	102979071	G	A	0.765998	0	pathogenic
1	102979177	G	T	0	0.028852	benign (high conf.)
1	102979193	A	T	0	0.035941	benign
1	102983988	C	A	0	0.040014	benign
1	102984255	T	C	0	0.339296	benign
1	102987620	G	C	0	0.104802	benign
1	102987911	A	G	0	0.02324	benign (high conf.)
1	102996174	G	A	0	0.255556	benign
1	102997236	C	A	0	0.059792	benign
1	102997335	G	A	0	0.038854	benign
1	103001730	T	G	0	0.080786	benign
1	103001993	T	C	0	0.205327	benign
1	103002260	G	T	0	0.296071	benign
1	103002622	G	T	0	0.081619	benign
1	103003096	G	C	0	0.176173	benign
1	103003178	T	C	0	0.118786	benign
1	103003281	G	A	0	0.047854	benign
1	103004634	C	T	0.791595	0	pathogenic
1	103012574	C	A	0	0.111407	benign
1	103014525	G	T	0.641304	0	pathogenic
1	103014621	C	A	0	0.133831	benign
1	103017619	C	G	0	0.048146	benign
1	103018749	A	T	0	0.144285	benign
1	103019123	G	T	0	0.031428	benign
1	103022581	G	T	0	0.037787	benign
1	103025521	C	T	0.558594	0	pathogenic
1	103025600	T	A	0.717382	0	pathogenic
1	103025704	A	C	0	0.546943	pathogenic
1	103025864	T	A	0.722501	0	pathogenic
1	103025965	G	A	0	0.159687	benign
1	103026311	C	A	0.097377	0	benign
1	103026645	C	A	0	0.107343	benign
1	10303082	T	A	0	0.802531	pathogenic
1	103031263	C	A	0	0.081163	benign
1	103031432	T	C	0	0.04861	benign
1	103082620	C	A	0	0.051003	benign
1	103082941	A	C	0.33202	0	benign
1	103100501	G	T	0	0.32354	benign
1	10310319	A	G	0	0.040195	benign
1	103108186	C	A	0	0.866449	pathogenic
1	103108241	C	T	0	0.73362	pathogenic
1	10319880	T	G	0	0.085274	benign
1	10319992	C	A	0	0.269622	benign
1	10320288	G	T	0	0.063119	benign
1	10321627	T	C	0	0.122906	benign
1	10321685	A	C	0	0.241533	benign
1	10321998	A	G	0	0.029398	benign (high conf.)
1	10324301	T	C	0	0.055079	benign
1	10326062	T	C	0	0.317995	benign
1	10326403	T	A	0	0.852119	pathogenic
1	10334331	G	A	0	0.014225	benign (high conf.)
1	10334478	C	G	0	0.210566	benign
1	10336693	G	T	0.875865	0	pathogenic
1	10336956	G	T	0	0.131313	benign
1	10337188	C	A	0.009354	0	benign (high conf.)
1	10337542	C	T	0	0.198884	benign
1	10343116	C	A	0	0.192242	benign
1	10343251	C	T	0.187557	0	benign
1	10343377	A	T	0	0.059702	benign
1	10343485	C	T	0	0.021098	benign (high conf.)
1	1034750	G	A	0	0.025194	benign (high conf.)
1	10347727	A	T	0	0.079991	benign
1	10348574	A	T	0	0.041956	benign
1	103487227	G	A	0	0.018427	benign (high conf.)
1	10348933	G	T	0	0.108937	benign
1	10353065	G	A	0	0.015797	benign (high conf.)
1	1035394	G	A	0	0.058699	benign
1	103550817	T	G	0	0.039546	benign
1	103550820	A	G	0	0.044165	benign
1	103569679	G	T	0	0.095736	benign
1	103569683	G	C	0	0.906477	pathogenic
1	103569725	G	A	0	0.545132	pathogenic
1	103570667	G	T	0	0.886153	pathogenic
1	103571735	C	T	0.334267	0	benign
1	103572830	C	T	0	0.02862	benign (high conf.)
1	103573067	G	C	0.38392	0	benign
1	103574095	T	G	0	0.06828	benign
1	103575659	A	G	0	0.016324	benign (high conf.)
1	103577380	G	C	0	0.20352	benign
1	103578037	G	T	0	0.049889	benign
1	103579459	G	T	0.324833	0	benign
1	103617681	G	C	0	0.156876	benign
1	103618955	C	G	0.095907	0	benign
1	10363127	A	G	0	0.045839	benign
1	10365247	T	C	0	0.990144	pathogenic (high conf.)
1	10365478	G	T	0.887941	0	pathogenic
1	10366413	G	T	0	0.027203	benign (high conf.)
1	103668238	G	T	0	0.970652	pathogenic (high conf.)
1	10368214	T	C	0	0.037208	benign
1	10371012	G	T	0	0.035577	benign
1	103713550	G	C	0	0.194037	benign
1	103714172	T	G	0	0.02961	benign (high conf.)
1	103718100	G	A	0	0.871488	pathogenic
1	10374220	G	T	0	0.053398	benign
1	10374482	G	T	0	0.105446	benign
1	10374622	G	A	0	0.086292	benign
1	10374803	G	T	0	0.168587	benign
1	10375411	C	T	0	0.017961	benign (high conf.)
1	10375438	G	C	0	0.03284	benign
1	103754779	A	T	0.551507	0	pathogenic
1	103754945	G	A	0	0.03064	benign
1	10376405	G	A	0	0.020629	benign (high conf.)
1	10376527	C	T	0	0.032367	benign
1	10376747	C	A	0	0.523278	pathogenic
1	103926782	G	A	0	0.716133	pathogenic
1	103927015	T	C	0	0.157353	benign
1	103927791	T	C	0	0.227924	benign
1	10403201	C	T	0	0.015315	benign (high conf.)
1	10404395	G	A	0	0.021425	benign (high conf.)
1	104073482	C	T	0	0.139668	benign
1	10408295	C	A	0	0.048193	benign
1	10411652	G	A	0	0.054839	benign
1	104128597	T	G	0	0.176734	benign
1	104153348	C	T	0	0.553278	pathogenic
1	104153813	A	G	0	0.33386	benign
1	104153992	A	G	0	0.602554	pathogenic
1	10416884	G	A	0	0.036841	benign
1	10417409	C	G	0.941511	0	pathogenic
1	10417707	T	C	0	0.03472	benign
1	10419235	T	G	0	0.021659	benign (high conf.)
1	10419302	C	T	0	0.023736	benign (high conf.)
1	10419312	T	C	0	0.01389	benign (high conf.)
1	10419315	C	T	0	0.023736	benign (high conf.)
1	10433899	G	C	0.481214	0	benign
1	10434089	T	A	0	0.025811	benign (high conf.)
1	10434793	G	A	0	0.060723	benign
1	104394953	A	G	0	0.094383	benign
1	10442209	A	T	0	0.024	benign (high conf.)
1	10442533	G	T	0	0.156431	benign
1	10450263	G	A	0.083199	0	benign
1	10450375	G	A	0	0.047698	benign
1	1045854	G	T	0.015303	0	benign (high conf.)
1	10461640	C	T	0.005447	0	benign (high conf.)
1	10461868	T	A	0	0.034668	benign
1	1046218	G	A	0.968221	0	pathogenic
1	10463239	A	T	0	0.110143	benign
1	10463274	C	T	0	0.072515	benign
1	10463329	G	T	0	0.063318	benign
1	10472270	G	C	0	0.02724	benign (high conf.)
1	10472285	T	C	0	0.018468	benign (high conf.)
1	104834323	G	C	0	0.078303	benign
1	1049915	C	T	0.557226	0	pathogenic
1	1051445	C	T	0	0.572687	pathogenic
1	10536111	A	G	0	0.024738	benign (high conf.)
1	105433934	G	T	0	0.106159	benign
1	105434286	G	C	0	0.034167	benign
1	105434351	C	A	0	0.080093	benign
1	105434500	T	A	0	0.128979	benign
1	105434881	G	T	0	0.256155	benign
1	105434889	G	A	0	0.113442	benign
1	1055121	C	A	0	0.191106	benign
1	10555675	C	A	0	0.162507	benign
1	10555718	T	C	0	0.04221	benign
1	105696995	A	G	0	0.082798	benign
1	105698020	C	T	0	0.08793	benign
1	105698084	C	T	0	0.737327	pathogenic
1	105891114	G	A	0	0.440129	benign
1	105891584	C	G	0	0.444968	benign
1	105892749	T	C	0	0.187142	benign
1	105892965	G	A	0	0.052275	benign
1	105892988	A	T	0	0.449758	benign
1	105893078	C	T	0	0.216253	benign
1	105893166	G	C	0	0.178356	benign
1	105893345	G	C	0	0.188304	benign
1	10599063	G	C	0	0.793655	pathogenic
1	106080803	A	T	0	0.16534	benign
1	106081023	C	A	0	0.037954	benign
1	106081282	G	T	0	0.10922	benign
1	106081444	G	C	0	0.015784	benign (high conf.)
1	10623300	G	T	0	0.759484	pathogenic
1	10627250	C	T	0	0.105895	benign
1	10629476	G	A	0	0.025565	benign (high conf.)
1	10630035	G	A	0	0.173757	benign
1	10647872	C	T	0.003855	0	benign (high conf.)
1	10650720	G	A	0.931732	0	pathogenic
1	10653398	G	C	0.901249	0	pathogenic
1	10653736	C	T	0.561874	0	pathogenic
1	10654181	C	G	0.91981	0	pathogenic
1	10654287	G	A	0	0.215228	benign
1	10654379	C	T	0	0.028242	benign (high conf.)
1	106567507	G	A	0	0.266434	benign
1	106573042	C	T	0	0.29518	benign
1	10658555	T	G	0.752859	0	pathogenic
1	10659607	T	G	0	0.053626	benign
1	10659927	C	T	0.753713	0	pathogenic
1	10660641	G	T	0	0.42526	benign
1	106877895	G	A	0	0.038871	benign
1	107057819	C	G	0.014545	0	benign (high conf.)
1	10710630	C	A	0	0.04415	benign
1	107148536	C	A	0	0.240035	benign
1	107148631	G	A	0.317002	0	benign
1	107148797	G	A	0.005972	0	benign (high conf.)
1	107324171	G	T	0	0.194098	benign
1	107324296	G	A	0.913993	0	pathogenic
1	107324893	C	G	0.350228	0	benign
1	107324960	G	T	0	0.208374	benign
1	107394846	C	G	0	0.032546	benign
1	107395369	A	G	0	0.078894	benign
1	107395440	T	C	0	0.019363	benign (high conf.)
1	107407554	G	T	0	0.044895	benign
1	107418566	C	A	0	0.748107	pathogenic
1	107418589	A	C	0.72273	0	pathogenic
1	107431121	G	A	0	0.094081	benign
1	107436695	A	C	0.762419	0	pathogenic
1	107460227	A	G	0	0.037312	benign
1	107460640	C	T	0	0.10485	benign
1	107505209	T	C	0	0.077412	benign
1	107505218	C	A	0	0.098247	benign
1	107505252	C	T	0	0.33462	benign
1	107505281	T	A	0	0.037241	benign
1	107505306	A	G	0	0.04372	benign
1	107505322	T	G	0	0.081032	benign
1	107505396	G	A	0	0.030716	benign
1	107505421	G	A	0	0.113387	benign
1	107505434	T	C	0	0.07416	benign
1	107505486	G	T	0	0.261175	benign
1	107505494	G	A	0	0.246327	benign
1	107546763	C	A	0	0.077725	benign
1	107573019	A	G	0	0.476539	benign
1	107610008	G	T	0	0.253657	benign
1	107617607	A	T	0.93113	0	pathogenic
1	107688318	G	C	0	0.010166	benign (high conf.)
1	107704883	G	A	0	0.04437	benign
1	107704891	G	C	0	0.108509	benign
1	107705021	C	A	0.67532	0	pathogenic
1	107717695	T	A	0	0.022967	benign (high conf.)
1	107749063	G	A	0.132731	0	benign
1	107749166	C	A	0	0.076153	benign
1	107751154	G	T	0.015678	0	benign (high conf.)
1	107755351	T	A	0	0.084478	benign
1	107757369	T	A	0	0.15873	benign
1	107760590	C	G	0	0.063539	benign
1	107760646	C	G	0	0.099393	benign
1	107766654	C	A	0	0.044846	benign
1	107768486	T	C	0.007793	0	benign (high conf.)
1	107768632	C	A	0	0.030477	benign
1	107768667	C	T	0	0.014876	benign (high conf.)
1	107770616	A	C	0	0.144973	benign
1	107770671	C	A	0.254244	0	benign
1	107772618	G	T	0	0.074164	benign
1	107773073	T	A	0	0.041968	benign
1	107773114	C	A	0	0.0476	benign
1	107777028	A	G	0	0.027459	benign (high conf.)
1	107779424	C	A	0	0.04487	benign
1	107779560	T	A	0	0.092024	benign
1	107785470	T	A	0	0.070899	benign
1	107874914	C	A	0.895902	0	pathogenic
1	107875212	A	G	0	0.041252	benign
1	107964757	C	G	0.963113	0	pathogenic
1	108114279	C	A	0	0.072871	benign
1	108118024	C	T	0	0.057	benign
1	108119711	G	A	0	0.055651	benign
1	108143434	A	G	0	0.042894	benign
1	108155033	C	T	0.889309	0	pathogenic
1	108161177	C	A	0	0.989093	pathogenic (high conf.)
1	108200160	C	A	0	0.085887	benign
1	108223511	A	G	0	0.158099	benign
1	108383506	C	T	0	0.033093	benign
1	108447376	C	A	0	0.023192	benign (high conf.)
1	108470828	G	T	0	0.201485	benign
1	108470836	C	T	0	0.192333	benign
1	108502374	T	G	0	0.287015	benign
1	108502646	T	C	0	0.041784	benign
1	108502957	C	T	0	0.179236	benign
1	108503270	G	T	0	0.212031	benign
1	108508568	A	G	0	0.103892	benign
1	108508620	A	G	0	0.135486	benign
1	108508788	A	T	0	0.023633	benign (high conf.)
1	10853412	A	C	0	0.088024	benign
1	108560497	C	T	0.005264	0	benign (high conf.)
1	1085824	G	A	0	0.039231	benign
1	108600661	G	T	0.930818	0	pathogenic
1	108600790	G	A	0	0.054723	benign
1	108606001	C	A	0	0.043972	benign
1	108624457	C	T	0	0.015268	benign (high conf.)
1	108624776	T	C	0	0.191478	benign
1	108628800	G	A	0.003476	0	benign (high conf.)
1	108629594	G	A	0.906084	0	pathogenic
1	108635193	G	T	0	0.345476	benign
1	108650169	T	A	0	0.031049	benign
1	108650329	G	C	0.565265	0	pathogenic
1	108650588	C	T	0	0.021722	benign (high conf.)
1	108650957	A	T	0	0.06854	benign
1	108651219	T	C	0	0.167733	benign
1	108651348	A	G	0	0.040868	benign
1	108654651	G	C	0	0.026705	benign (high conf.)
1	108654801	T	G	0.063254	0	benign
1	108655085	T	C	0	0.039414	benign
1	108657500	T	A	0.462118	0	benign
1	108692910	G	C	0	0.198028	benign
1	108693692	A	C	0	0.193199	benign
1	108699083	G	T	0	0.12048	benign
1	108699400	C	A	0.005121	0	benign (high conf.)
1	108699406	C	A	0.592393	0	pathogenic
1	108699693	G	C	0.449747	0	benign
1	108699704	G	C	0.647537	0	pathogenic
1	108700254	G	A	0	0.750548	pathogenic
1	108725819	G	A	0.034892	0	benign
1	108726307	G	A	0	0.034881	benign
1	108727567	A	G	0	0.017078	benign (high conf.)
1	108728687	T	C	0.006101	0	benign (high conf.)
1	108730888	C	A	0.004834	0	benign (high conf.)
1	108731084	C	A	0	0.033219	benign
1	108731226	G	A	0	0.027602	benign (high conf.)
1	108733551	G	A	0	0.199298	benign
1	10873668	G	T	0	0.092022	benign
1	108737402	A	T	0	0.035154	benign
1	108741988	C	T	0	0.172784	benign
1	108746527	C	A	0	0.119319	benign
1	108753256	G	T	0	0.025394	benign (high conf.)
1	108756885	A	G	0	0.032507	benign
1	108758573	A	G	0.053265	0	benign
1	108758581	C	T	0.006463	0	benign (high conf.)
1	108766790	A	G	0	0.018593	benign (high conf.)
1	108772663	A	T	0	0.993051	pathogenic (high conf.)
1	108779357	G	C	0.004819	0	benign (high conf.)
1	108779449	A	T	0	0.114504	benign
1	108794858	G	A	0.9259	0	pathogenic
1	108794998	G	T	0	0.119712	benign
1	108796804	T	A	0	0.13947	benign
1	108798425	T	C	0	0.029992	benign (high conf.)
1	108807407	C	A	0.009518	0	benign (high conf.)
1	108807490	C	A	0.630084	0	pathogenic
1	108808956	T	A	0	0.628378	pathogenic
1	108827091	T	A	0	0.037896	benign
1	108827143	G	T	0	0.040436	benign
1	108827449	C	G	0	0.020659	benign (high conf.)
1	108830481	C	T	0	0.017714	benign (high conf.)
1	108830715	G	A	0	0.025699	benign (high conf.)
1	108834253	G	A	0	0.02778	benign (high conf.)
1	108834792	C	A	0	0.021363	benign (high conf.)
1	108843490	T	C	0	0.021026	benign (high conf.)
1	108848758	C	T	0.007773	0	benign (high conf.)
1	108849580	C	A	0	0.947984	pathogenic
1	108852143	C	T	0.004422	0	benign (high conf.)
1	108852369	G	A	0.080783	0	benign
1	108852683	C	A	0	0.489595	benign
1	108852839	G	A	0	0.038125	benign
1	108885410	C	A	0	0.587828	pathogenic
1	108885571	C	A	0.644893	0	pathogenic
1	108885680	A	C	0	0.042202	benign
1	108896586	A	G	0	0.036811	benign
1	108898276	A	G	0	0.230384	benign
1	108903254	G	C	0	0.262611	benign
1	108914529	C	T	0	0.071835	benign
1	108923849	C	A	0	0.039552	benign
1	108934935	G	A	0.108945	0	benign
1	108940339	C	A	0	0.097313	benign
1	108947664	C	T	0.170239	0	benign
1	108982252	G	A	0	0.021537	benign (high conf.)
1	108982774	C	A	0.876092	0	pathogenic
1	108983099	G	T	0	0.043364	benign
1	108983574	T	C	0	0.040644	benign
1	108986850	C	A	0	0.023872	benign (high conf.)
1	108991001	G	T	0	0.011609	benign (high conf.)
1	108991420	T	C	0	0.050948	benign
1	108992369	C	T	0	0.788157	pathogenic
1	109002376	T	C	0.006542	0	benign (high conf.)
1	109002555	G	C	0	0.06618	benign
1	109010817	T	C	0	0.016385	benign (high conf.)
1	109010847	G	T	0	0.022503	benign (high conf.)
1	109010915	C	T	0	0.990749	pathogenic (high conf.)
1	109011686	A	G	0.004946	0	benign (high conf.)
1	109013855	C	G	0.887456	0	pathogenic
1	109014052	G	A	0	0.035883	benign
1	109017408	C	T	0	0.033519	benign
1	109017656	T	A	0	0.375781	benign
1	109023731	A	C	0	0.048748	benign
1	109030122	C	A	0	0.52478	pathogenic
1	109064627	G	T	0.035009	0	benign
1	109066113	A	G	0	0.045836	benign
1	109075089	G	A	0	0.075881	benign
1	109075728	A	G	0	0.015221	benign (high conf.)
1	109075806	G	T	0	0.021153	benign (high conf.)
1	109075843	C	T	0	0.021149	benign (high conf.)
1	109075993	C	A	0	0.025192	benign (high conf.)
1	109076099	G	T	0	0.080043	benign
1	109100414	C	A	0	0.484942	benign
1	109104346	A	T	0	0.037926	benign
1	109104354	C	A	0	0.02765	benign (high conf.)
1	109104500	G	A	0	0.027585	benign (high conf.)
1	109104571	G	A	0	0.668179	pathogenic
1	109106340	T	G	0	0.083289	benign
1	109106973	T	C	0	0.008867	benign (high conf.)
1	109107924	G	A	0.006875	0	benign (high conf.)
1	109113440	G	A	0	0.02197	benign (high conf.)
1	109113638	C	A	0.05252	0	benign
1	109113798	T	C	0	0.059134	benign
1	109138539	A	G	0	0.009783	benign (high conf.)
1	109161669	C	T	0	0.072083	benign
1	1091620	G	T	0	0.092274	benign
1	109164539	C	A	0.247415	0	benign
1	109164717	A	C	0	0.01532	benign (high conf.)
1	109164764	C	T	0	0.060977	benign
1	109171947	G	C	0.01246	0	benign (high conf.)
1	109189458	C	T	0	0.040011	benign
1	109189713	G	T	0	0.17017	benign
1	109191289	A	G	0	0.07044	benign
1	109192493	C	T	0	0.049865	benign
1	109192979	T	A	0	0.044011	benign
1	109194224	C	T	0	0.044748	benign
1	109197723	G	T	0	0.044304	benign
1	109198324	C	T	0	0.020209	benign (high conf.)
1	109199757	G	T	0	0.078027	benign
1	109199948	G	A	0.14345	0	benign
1	109203185	T	C	0	0.843478	pathogenic
1	109214126	G	A	0.723589	0	pathogenic
1	109223830	G	T	0	0.043188	benign
1	109228396	G	A	0.008152	0	benign (high conf.)
1	109229348	G	T	0	0.073481	benign
1	109235152	A	T	0	0.045019	benign
1	109235936	C	T	0	0.112549	benign
1	109236343	C	T	0	0.11732	benign
1	109237141	C	T	0	0.014298	benign (high conf.)
1	109250486	C	A	0.042655	0	benign
1	109250946	C	A	0.330471	0	benign
1	109251172	C	A	0.449754	0	benign
1	109251550	G	C	0.902144	0	pathogenic
1	109251715	G	T	0.737986	0	pathogenic
1	109251971	C	T	0.47649	0	benign
1	109252111	G	A	0.862219	0	pathogenic
1	109252139	C	T	0.761358	0	pathogenic
1	109252464	G	A	0.006973	0	benign (high conf.)
1	109252696	G	A	0.388596	0	benign
1	109258963	C	T	0.880171	0	pathogenic
1	109258976	C	A	0.179142	0	benign
1	109261433	C	T	0	0.044757	benign
1	109261700	C	A	0	0.357438	benign
1	109261805	C	A	0	0.981516	pathogenic (high conf.)
1	109261852	A	C	0.911168	0	pathogenic
1	109262420	A	G	0.745771	0	pathogenic
1	109262792	C	T	0	0.011354	benign (high conf.)
1	109263095	T	G	0	0.098137	benign
1	109263216	G	A	0.069328	0	benign
1	109263580	C	G	0	0.092645	benign
1	109263876	T	G	0	0.049323	benign
1	109265215	C	T	0.008436	0	benign (high conf.)
1	109266218	A	G	0	0.133684	benign
1	109267561	C	T	0.00892	0	benign (high conf.)
1	109267922	C	A	0.010051	0	benign (high conf.)
1	109268228	C	T	0	0.040916	benign
1	109270870	C	G	0	0.08704	benign
1	109271086	C	G	0	0.032843	benign
1	109271434	G	T	0.005949	0	benign (high conf.)
1	109271671	C	T	0.011702	0	benign (high conf.)
1	109272109	G	T	0	0.054568	benign
1	109272362	C	A	0.450289	0	benign
1	109272366	C	A	0.072884	0	benign
1	109272398	T	C	0.005907	0	benign (high conf.)
1	109272620	G	T	0	0.263086	benign
1	109272692	G	A	0.064682	0	benign
1	109272710	G	A	0.048563	0	benign
1	109273075	T	A	0	0.032403	benign
1	109273285	C	A	0.005988	0	benign (high conf.)
1	109274158	C	A	0	0.784655	pathogenic
1	109280739	C	A	0	0.070514	benign
1	109281209	C	A	0.21534	0	benign
1	109282039	T	A	0.008256	0	benign (high conf.)
1	109282356	C	A	0	0.078719	benign
1	109293974	G	T	0	0.028196	benign (high conf.)
1	109294077	T	A	0	0.051099	benign
1	109295365	C	A	0	0.032806	benign
1	109296602	C	G	0	0.039533	benign
1	109296931	C	T	0.007272	0	benign (high conf.)
1	109297035	C	T	0	0.166563	benign
1	109297481	T	G	0.944803	0	pathogenic
1	109297663	G	A	0	0.039322	benign
1	109298342	C	T	0	0.040208	benign
1	109313945	C	G	0	0.70512	pathogenic
1	109316909	G	T	0.01604	0	benign (high conf.)
1	109327521	G	A	0.00688	0	benign (high conf.)
1	109341035	G	C	0	0.046599	benign
1	109341172	G	A	0	0.029817	benign (high conf.)
1	109341893	A	C	0	0.046244	benign
1	109341937	C	T	0	0.031163	benign
1	109347278	C	T	0	0.016187	benign (high conf.)
1	109355199	A	T	0	0.027582	benign (high conf.)
1	109355200	G	A	0	0.029195	benign (high conf.)
1	109355367	C	A	0.812851	0	pathogenic
1	109355524	G	A	0	0.124413	benign
1	109355533	C	A	0	0.076442	benign
1	109355615	G	T	0	0.052162	benign
1	109367767	A	T	0	0.050708	benign
1	109369466	C	A	0	0.042866	benign
1	109369736	A	G	0	0.036181	benign
1	109409680	G	A	0	0.014924	benign (high conf.)
1	109409819	T	G	0	0.030808	benign
1	109411792	G	C	0	0.029115	benign (high conf.)
1	109413466	A	G	0	0.112034	benign
1	109414146	C	A	0	0.014428	benign (high conf.)
1	109415052	G	A	0	0.046479	benign
1	109415435	C	A	0	0.053812	benign
1	109426489	C	G	0	0.272471	benign
1	109475485	G	A	0	0.020451	benign (high conf.)
1	109475595	C	T	0.006898	0	benign (high conf.)
1	10947657	G	C	0	0.623517	pathogenic
1	109476809	C	T	0.004642	0	benign (high conf.)
1	109476866	C	T	0.005501	0	benign (high conf.)
1	10947709	T	C	0.053063	0	benign
1	109477722	G	T	0	0.134448	benign
1	109478190	T	A	0	0.05306	benign
1	109479215	T	C	0	0.012512	benign (high conf.)
1	10947930	C	G	0.098479	0	benign
1	10948284	G	A	0.012998	0	benign (high conf.)
1	10948326	C	A	0.053567	0	benign
1	109485959	C	A	0	0.017673	benign (high conf.)
1	109486530	C	G	0.799636	0	pathogenic
1	109486835	G	T	0	0.054771	benign
1	109487015	C	T	0.517081	0	pathogenic
1	109487843	G	A	0	0.032667	benign
1	10948850	C	A	0	0.193858	benign
1	109490351	C	A	0.009507	0	benign (high conf.)
1	109491059	C	T	0.104746	0	benign
1	109492293	G	T	0	0.043213	benign
1	109492537	T	C	0	0.029469	benign (high conf.)
1	109492671	C	T	0	0.878691	pathogenic
1	109495127	T	C	0	0.372794	benign
1	109495216	T	G	0	0.015433	benign (high conf.)
1	10949622	G	A	0	0.788267	pathogenic
1	109507458	G	T	0.008779	0	benign (high conf.)
1	109507505	C	G	0.313969	0	benign
1	109508118	C	T	0.006744	0	benign (high conf.)
1	10953905	G	A	0	0.0244	benign (high conf.)
1	10954197	T	A	0	0.048302	benign
1	109544353	C	T	0	0	No prediction found
1	109544395	C	A	0	0.1338	benign
1	109544506	A	T	0	0.204608	benign
1	10954833	C	T	0	0.02708	benign (high conf.)
1	10954873	A	G	0	0.031312	benign
1	10954874	C	T	0	0.016128	benign (high conf.)
1	109548853	G	A	0	0.284617	benign
1	10955108	A	G	0.096349	0	benign
1	10955206	G	A	0	0.029075	benign (high conf.)
1	109573768	G	A	0.006011	0	benign (high conf.)
1	10957623	C	G	0.22528	0	benign
1	109579555	T	A	0	0.038722	benign
1	109582467	G	T	0.587295	0	pathogenic
1	10958607	G	A	0	0.019444	benign (high conf.)
1	10958616	G	A	0	0.032777	benign
1	109586248	G	T	0.92761	0	pathogenic
1	10958666	A	G	0	0.039962	benign
1	10958697	C	T	0	0.020392	benign (high conf.)
1	109587118	C	T	0	0.031869	benign
1	109591801	G	C	0	0.069204	benign
1	109603299	A	T	0	0.605134	pathogenic
1	109603300	A	T	0	0.687639	pathogenic
1	109603834	G	A	0	0.093653	benign
1	109606416	C	A	0.674176	0	pathogenic
1	109606464	C	G	0	0.07837	benign
1	109608596	A	T	0	0.073224	benign
1	109610594	C	A	0	0.089665	benign
1	109612979	C	T	0	0.306862	benign
1	109621079	G	A	0.011848	0	benign (high conf.)
1	109621350	G	A	0.052026	0	benign
1	109625972	T	G	0	0.014555	benign (high conf.)
1	109626116	C	A	0	0.128482	benign
1	109626335	G	T	0.291631	0	benign
1	109626343	G	A	0.018678	0	benign (high conf.)
1	109627114	G	C	0	0.231235	benign
1	109627120	G	A	0	0.26824	benign
1	109627639	T	C	0	0.025376	benign (high conf.)
1	109627820	C	T	0.111885	0	benign
1	109628106	G	C	0.00873	0	benign (high conf.)
1	109628125	C	T	0.924225	0	pathogenic
1	109628233	C	A	0.791021	0	pathogenic
1	109629682	A	C	0	0.079911	benign
1	109629705	A	G	0	0.021106	benign (high conf.)
1	109651363	G	A	0	0.1029	benign
1	109651532	C	T	0	0.462415	benign
1	109652091	A	G	0	0.591961	pathogenic
1	109656262	G	T	0	0.044034	benign
1	109656374	G	T	0	0.041835	benign
1	109656486	G	T	0	0.030515	benign
1	109656611	G	T	0	0.030897	benign
1	109657388	C	A	0	0.259402	benign
1	109657428	C	A	0	0.204134	benign
1	109657478	C	A	0	0.147703	benign
1	109659086	G	A	0.011577	0	benign (high conf.)
1	109659153	G	C	0.015417	0	benign (high conf.)
1	109659673	G	T	0	0.119853	benign
1	109664738	T	G	0	0.032029	benign
1	109664802	T	G	0	0.034252	benign
1	109668256	C	T	0	0.042354	benign
1	109668398	A	T	0	0.04381	benign
1	109669184	C	G	0	0.052902	benign
1	109671695	C	T	0	0.017323	benign (high conf.)
1	109673073	T	A	0	0.020264	benign (high conf.)
1	109673090	A	C	0	0.026039	benign (high conf.)
1	109673096	C	T	0	0.033434	benign
1	109673147	A	G	0	0.013483	benign (high conf.)
1	109673149	C	T	0	0.018698	benign (high conf.)
1	109679451	T	C	0	0.019742	benign (high conf.)
1	109679641	T	C	0	0.018708	benign (high conf.)
1	109687907	G	A	0.524661	0	pathogenic
1	109688898	G	A	0	0.059986	benign
1	109690525	C	T	0.005667	0	benign (high conf.)
1	109690532	C	T	0.177943	0	benign
1	109712453	C	T	0	0.039634	benign
1	109712552	T	G	0	0.065224	benign
1	109712903	T	A	0	0.114663	benign
1	109712957	C	A	0	0.155816	benign
1	109713400	C	A	0	0.250867	benign
1	109713885	G	A	0	0.026025	benign (high conf.)
1	109715129	G	A	0	0.991574	pathogenic (high conf.)
1	109715129	G	T	0	0.991574	pathogenic (high conf.)
1	109715209	T	G	0.119307	0	benign
1	109737236	G	T	0	0.18969	benign
1	109737263	C	G	0	0.167023	benign
1	109737917	G	A	0	0.01412	benign (high conf.)
1	109738223	G	A	0	0.218632	benign
1	109740121	G	A	0	0.028081	benign (high conf.)
1	109740407	C	T	0	0.033577	benign
1	109750541	A	C	0	0.044132	benign
1	109750777	A	C	0.010559	0	benign (high conf.)
1	109751229	G	A	0	0.062145	benign
1	109751466	G	A	0	0.136828	benign
1	109751467	C	G	0	0.104024	benign
1	109751902	C	A	0	0.120305	benign
1	109752030	G	C	0.334787	0	benign
1	109752174	C	T	0.069349	0	benign
1	109756817	G	T	0	0.04687	benign
1	109756928	A	G	0	0.032989	benign
1	109757159	C	G	0.218342	0	benign
1	109758075	C	A	0	0.110847	benign
1	109758640	G	C	0.206215	0	benign
1	109759227	C	T	0	0.01737	benign (high conf.)
1	109759688	A	G	0.679559	0	pathogenic
1	109761329	G	T	0	0.050502	benign
1	10976184	C	A	0.049979	0	benign
1	109807970	C	A	0	0.131279	benign
1	109853243	A	G	0	0.02983	benign (high conf.)
1	10991098	G	T	0	0.092455	benign
1	10991671	C	G	0	0.060408	benign
1	10991934	T	C	0	0.102589	benign
1	109922118	G	T	0	0.19253	benign
1	109922212	T	C	0	0.031006	benign
1	109923030	C	A	0	0.073236	benign
1	109923131	A	C	0	0.039955	benign
1	109925346	G	A	0	0.035909	benign
1	109944644	T	C	0	0.095709	benign
1	109979810	C	A	0	0.080263	benign
1	109980993	T	C	0	0.064801	benign
1	110009111	G	A	0.010143	0	benign (high conf.)
1	110009322	T	C	0	0.088025	benign
1	110012521	T	G	0	0.045579	benign
1	110014999	C	A	0	0.123031	benign
1	110015046	T	A	0	0.255573	benign
1	110015063	C	A	0	0.301766	benign
1	110015434	G	T	0.933466	0	pathogenic
1	110019566	C	T	0.609276	0	pathogenic
1	110020814	C	A	0.654306	0	pathogenic
1	110021609	G	T	0	0.123947	benign
1	110034665	C	A	0.066632	0	benign
1	110037669	T	G	0	0.044969	benign
1	110038738	G	A	0.005174	0	benign (high conf.)
1	110039101	G	T	0	0.40744	benign
1	110045021	G	A	0.004619	0	benign (high conf.)
1	110045134	A	C	0	0.061466	benign
1	110046711	C	T	0.079208	0	benign
1	110047908	G	A	0	0.057913	benign
1	110049026	A	G	0	0.142116	benign
1	110050380	G	T	0.288467	0	benign
1	110050926	G	C	0	0.082932	benign
1	110051207	A	G	0	0.022025	benign (high conf.)
1	110051245	C	G	0	0.074361	benign
1	110051501	T	A	0	0.047223	benign
1	110053363	C	T	0	0.026275	benign (high conf.)
1	110053608	A	T	0	0.135534	benign
1	110053654	C	T	0	0.127086	benign
1	110061592	G	A	0	0.096656	benign
1	110064616	G	A	0.604158	0	pathogenic
1	110096895	T	C	0	0.021834	benign (high conf.)
1	110112725	A	G	0.098731	0	benign
1	110112835	C	T	0.119466	0	benign
1	11013952	C	G	0.03761	0	benign
1	110171879	T	G	0	0.048902	benign
1	110174111	G	T	0	0.069395	benign
1	110174743	G	T	0	0.184355	benign
1	110174934	G	A	0.276772	0	benign
1	110176942	G	T	0	0.036976	benign
1	11018696	G	T	0	0.175065	benign
1	11018781	C	A	0.524244	0	pathogenic
1	11018788	C	T	0.769041	0	pathogenic
1	11018799	A	G	0.909548	0	pathogenic
1	110192648	T	C	0.950963	0	pathogenic
1	110194842	C	G	0	0.045995	benign
1	110195398	G	A	0	0.032055	benign
1	110195424	G	T	0	0.020614	benign (high conf.)
1	110198575	C	A	0	0.164162	benign
1	110211820	C	T	0.010037	0	benign (high conf.)
1	11022142	G	T	0.367728	0	benign
1	110223334	G	A	0.887135	0	pathogenic
1	110223762	A	G	0.782165	0	pathogenic
1	11022395	C	T	0.927046	0	pathogenic
1	110225817	C	A	0	0.041574	benign
1	11022785	C	A	0	0.848852	pathogenic
1	110232028	C	A	0	0.034388	benign
1	110232924	C	T	0.005323	0	benign (high conf.)
1	110232949	G	A	0.412089	0	benign
1	11027310	T	A	0.16828	0	benign
1	11029952	G	T	0	0.241609	benign
1	11030071	C	G	0	0.131607	benign
1	11030947	G	T	0	0.047208	benign
1	11031067	C	T	0	0.023372	benign (high conf.)
1	110339866	C	T	0.299297	0	benign
1	110339893	G	T	0.384302	0	benign
1	110340698	A	G	0.005459	0	benign (high conf.)
1	110341028	G	A	0.005663	0	benign (high conf.)
1	110341093	G	C	0.293774	0	benign
1	110345603	G	A	0.006942	0	benign (high conf.)
1	110375417	A	T	0	0.363492	benign
1	110375666	G	A	0	0.056651	benign
1	11037792	C	A	0.008175	0	benign (high conf.)
1	110378963	G	C	0.740829	0	pathogenic
1	110379444	G	T	0	0.037975	benign
1	110379648	T	A	0	0.037571	benign
1	110380886	G	T	0	0.026938	benign (high conf.)
1	110381037	C	T	0.009184	0	benign (high conf.)
1	110381456	G	A	0	0.017185	benign (high conf.)
1	110381723	G	A	0.169868	0	benign
1	110383360	G	A	0	0.017606	benign (high conf.)
1	110389535	T	C	0	0.587944	pathogenic
1	110401540	G	T	0.90708	0	pathogenic
1	110407429	C	A	0	0.020053	benign (high conf.)
1	110407660	G	C	0.014913	0	benign (high conf.)
1	11042789	G	A	0	0.027503	benign (high conf.)
1	110451279	G	A	0.007752	0	benign (high conf.)
1	110456102	C	A	0	0.03997	benign
1	11046370	T	C	0	0.02766	benign (high conf.)
1	11046375	C	T	0	0.01748	benign (high conf.)
1	110517243	C	G	0	0.788998	pathogenic
1	110518122	C	G	0.003329	0	benign (high conf.)
1	110518654	G	A	0.152477	0	benign
1	110518673	C	G	0.452527	0	benign
1	11056095	C	A	0	0.991701	pathogenic (high conf.)
1	11056501	C	T	0	0.032707	benign
1	11056787	C	T	0	0.062669	benign
1	11056848	G	T	0	0.033502	benign
1	110603948	C	G	0.937484	0	pathogenic
1	110604681	C	A	0.62338	0	pathogenic
1	110604881	T	A	0	0.247004	benign
1	110673136	C	A	0.010376	0	benign (high conf.)
1	110673408	C	T	0.904998	0	pathogenic
1	110673554	G	A	0.917457	0	pathogenic
1	110673774	C	T	0.883384	0	pathogenic
1	110673933	C	T	0.890055	0	pathogenic
1	110674011	C	T	0.098963	0	benign
1	110674484	T	A	0.894014	0	pathogenic
1	11068156	G	T	0	0.037978	benign
1	11069505	C	T	0	0.044361	benign
1	11069638	C	T	0.009833	0	benign (high conf.)
1	11069654	C	A	0.375706	0	benign
1	11069997	C	T	0	0.014509	benign (high conf.)
1	11070977	C	T	0	0.778974	pathogenic
1	11072356	T	A	0	0.111929	benign
1	11074095	G	A	0	0.040337	benign
1	110752876	A	G	0	0.075492	benign
1	11077721	C	T	0	0.030851	benign
1	11077739	A	C	0	0.036294	benign
1	11081349	T	C	0	0.028991	benign (high conf.)
1	110817487	G	T	0	0.060746	benign
1	11082947	C	T	0	0.035639	benign
1	110848113	G	A	0	0.352522	benign
1	110848873	G	A	0	0.860455	pathogenic
1	110848988	G	A	0	0.063212	benign
1	110854598	C	A	0	0.296545	benign
1	110854608	G	A	0	0.147621	benign
1	110854656	G	T	0	0.849917	pathogenic
1	110854667	C	T	0	0.188259	benign
1	11087941	G	A	0	0.062286	benign
1	110891589	G	C	0	0.051106	benign
1	110891633	T	C	0	0.081054	benign
1	110892456	G	A	0.154829	0	benign
1	110892790	T	A	0	0.053303	benign
1	110894145	G	C	0	0.039029	benign
1	110894416	C	A	0	0.022567	benign (high conf.)
1	110894957	C	A	0	0.891928	pathogenic
1	110894990	G	T	0.150078	0	benign
1	110896436	T	G	0	0.043834	benign
1	110896574	C	A	0	0.056891	benign
1	110897916	T	C	0	0.027769	benign (high conf.)
1	110899414	C	T	0	0.163397	benign
1	11090351	C	A	0	0.036953	benign
1	11090874	C	T	0	0.039228	benign
1	11091688	T	G	0	0.032045	benign
1	110948123	G	C	0.117817	0	benign
1	110950185	G	A	0	0.032041	benign
1	110951588	G	C	0.012268	0	benign (high conf.)
1	110963400	G	T	0	0.059943	benign
1	110963611	C	A	0	0.294952	benign
1	11098096	C	T	0.864646	0	pathogenic
1	111007733	T	C	0	0.402557	benign
1	111007815	G	A	0	0.310459	benign
1	111007854	G	C	0	0.808926	pathogenic
1	11107635	A	G	0	0.023887	benign (high conf.)
1	11108360	A	G	0	0.030778	benign
1	11108403	A	G	0	0.031576	benign
1	11109840	C	T	0	0.037748	benign
1	111118044	G	A	0	0.097136	benign
1	111118420	T	C	0	0.056578	benign
1	111118803	A	G	0	0.992753	pathogenic (high conf.)
1	111124704	A	T	0	0.116101	benign
1	111125031	A	T	0	0.045253	benign
1	11113144	G	A	0	0.028745	benign (high conf.)
1	111148114	C	T	0	0.032819	benign
1	111148287	C	T	0	0.029823	benign (high conf.)
1	11114874	C	A	0.860397	0	pathogenic
1	111159408	C	T	0.88481	0	pathogenic
1	111160974	A	G	0	0.32136	benign
1	111161136	C	A	0	0.335108	benign
1	111161207	T	C	0.004724	0	benign (high conf.)
1	11117265	G	A	0	0.015957	benign (high conf.)
1	11117271	A	C	0	0.024396	benign (high conf.)
1	111183947	T	G	0	0.075275	benign
1	111184379	G	A	0	0.697518	pathogenic
1	111189078	A	T	0	0.043413	benign
1	111189242	G	A	0.006405	0	benign (high conf.)
1	111192074	C	A	0	0.060115	benign
1	111194801	A	C	0	0.027515	benign (high conf.)
1	111194844	G	T	0	0.05251	benign
1	111197115	C	A	0	0.039977	benign
1	111197120	T	G	0	0.101271	benign
1	111199648	G	T	0.880181	0	pathogenic
1	111200549	T	C	0	0.224387	benign
1	111229637	A	G	0	0.023769	benign (high conf.)
1	111230053	G	T	0	0.029329	benign (high conf.)
1	111230519	G	T	0	0.022617	benign (high conf.)
1	111230742	G	T	0.293073	0	benign
1	111235490	G	A	0	0.02469	benign (high conf.)
1	111235565	A	G	0	0.021001	benign (high conf.)
1	111238537	C	A	0	0.028657	benign (high conf.)
1	111238635	G	T	0	0.015137	benign (high conf.)
1	111238763	G	T	0.087111	0	benign
1	111239185	C	T	0	0.013266	benign (high conf.)
1	111241053	C	T	0	0.023403	benign (high conf.)
1	111241459	G	A	0	0.023032	benign (high conf.)
1	111241536	T	C	0	0.023826	benign (high conf.)
1	111242409	C	A	0	0.108246	benign
1	11126301	G	T	0	0.049468	benign
1	11126565	G	A	0	0.072325	benign
1	11126643	G	A	0.891078	0	pathogenic
1	111282492	G	T	0	0.020652	benign (high conf.)
1	111282517	C	G	0	0.057515	benign
1	111282655	C	T	0	0.048525	benign
1	111283314	T	G	0	0.934755	pathogenic
1	111283522	G	C	0	0.027534	benign (high conf.)
1	111283939	G	A	0	0.019751	benign (high conf.)
1	111311366	G	T	0	0.029444	benign (high conf.)
1	111312606	C	A	0	0.022522	benign (high conf.)
1	111314863	A	C	0	0.055738	benign
1	111315354	C	T	0.005204	0	benign (high conf.)
1	111315669	T	C	0	0.033447	benign
1	111317951	A	T	0	0.092179	benign
1	111318678	G	A	0.501743	0	pathogenic
1	111319209	C	G	0.012888	0	benign (high conf.)
1	111319618	C	A	0	0.042988	benign
1	111320250	T	C	0.009414	0	benign (high conf.)
1	111320684	C	T	0	0.02513	benign (high conf.)
1	111324044	G	T	0	0.136737	benign
1	111324130	A	T	0	0.085871	benign
1	11133097	C	A	0.894184	0	pathogenic
1	11134157	C	T	0	0.033478	benign
1	111346770	C	A	0	0.032761	benign
1	111346774	A	T	0	0.015087	benign (high conf.)
1	111347103	A	G	0	0.033622	benign
1	111347298	A	T	0	0.041095	benign
1	111347622	C	T	0	0.027403	benign (high conf.)
1	111347850	G	A	0	0.036104	benign
1	111348628	A	C	0.069309	0	benign
1	111351408	G	A	0	0.053283	benign
1	111414428	A	T	0	0.280346	benign
1	111414903	G	C	0.037604	0	benign
1	111415017	G	A	0.028014	0	benign (high conf.)
1	111415421	C	T	0	0.029934	benign (high conf.)
1	111416536	G	C	0	0.035852	benign
1	111421009	C	T	0	0.016102	benign (high conf.)
1	111421199	G	T	0	0.069784	benign
1	111421404	C	T	0.754007	0	pathogenic
1	111421826	A	C	0	0.027929	benign (high conf.)
1	111422189	A	G	0	0.028791	benign (high conf.)
1	111423283	A	G	0	0.024556	benign (high conf.)
1	111423992	C	T	0	0.042845	benign
1	111425199	C	T	0	0.023242	benign (high conf.)
1	111425711	G	T	0	0.027523	benign (high conf.)
1	111426627	G	C	0.501745	0	pathogenic
1	111426672	A	G	0	0.016919	benign (high conf.)
1	111442970	C	G	0	0.059629	benign
1	111446941	G	A	0	0.016073	benign (high conf.)
1	111448695	G	A	0.004931	0	benign (high conf.)
1	111448765	C	A	0.907596	0	pathogenic
1	111449385	G	T	0	0.164671	benign
1	11145349	C	A	0	0.058591	benign
1	111456057	C	A	0	0.025739	benign (high conf.)
1	111456542	T	C	0	0.050473	benign
1	111456794	G	C	0	0.063807	benign
1	111459838	G	A	0	0.034314	benign
1	111476631	G	C	0	0.052568	benign
1	111477354	C	T	0.235146	0	benign
1	111478017	C	T	0.080409	0	benign
1	111478270	C	A	0	0.11913	benign
1	111483980	A	C	0	0.035066	benign
1	111485521	G	A	0	0.017954	benign (high conf.)
1	111485851	C	A	0	0.049654	benign
1	11149908	C	A	0	0.043812	benign
1	111503116	A	T	0.447507	0	benign
1	111542422	A	G	0	0.146063	benign
1	111563813	C	G	0	0.073596	benign
1	11157240	C	A	0.549253	0	pathogenic
1	111648371	C	T	0	0.072304	benign
1	111709143	A	T	0	0.422975	benign
1	111709375	C	T	0	0.035242	benign
1	111722366	G	A	0	0.204181	benign
1	111724512	C	T	0	0.025669	benign (high conf.)
1	111727584	G	C	0.154629	0	benign
1	111738991	T	C	0	0.016356	benign (high conf.)
1	111739406	C	A	0	0.177071	benign
1	111755696	C	G	0	0.587618	pathogenic
1	111755969	G	C	0.005413	0	benign (high conf.)
1	111759412	G	T	0.861465	0	pathogenic
1	111760414	G	T	0	0.162591	benign
1	111762183	A	T	0	0.170714	benign
1	111776228	T	C	0.761774	0	pathogenic
1	111777410	C	A	0	0.115191	benign
1	111780620	G	T	0	0.055935	benign
1	111786931	G	A	0	0.093475	benign
1	111787004	A	G	0.006502	0	benign (high conf.)
1	111798771	G	C	0	0.036793	benign
1	111802353	G	T	0	0.039492	benign
1	111846417	C	T	0	0.022288	benign (high conf.)
1	11189483	G	T	0	0.495248	benign
1	111895285	T	C	0	0.015204	benign (high conf.)
1	11193742	A	G	0.630996	0	pathogenic
1	111976710	G	A	0	0.014013	benign (high conf.)
1	111981569	T	A	0	0.03076	benign
1	111981589	C	T	0	0.055846	benign
1	111981649	A	G	0.941358	0	pathogenic
1	111981805	G	A	0.833472	0	pathogenic
1	111981849	C	T	0.930897	0	pathogenic
1	111981930	G	A	0.935238	0	pathogenic
1	111982104	C	T	0.865209	0	pathogenic
1	111982618	G	A	0.748614	0	pathogenic
1	11199855	T	C	0	0.038749	benign
1	1120039	C	A	0	0.053586	benign
1	11204660	T	C	0.866047	0	pathogenic
1	11212355	G	C	0.875559	0	pathogenic
1	11212881	C	T	0.832919	0	pathogenic
1	11213249	G	A	0	0.061866	benign
1	11213726	C	A	0	0.054296	benign
1	11213840	C	A	0	0.045595	benign
1	112153223	G	C	0	0.123572	benign
1	11234213	G	C	0.89412	0	pathogenic
1	11234417	T	A	0	0.01563	benign (high conf.)
1	112363322	A	G	0	0.180179	benign
1	112363421	C	T	0	0.043431	benign
1	11238207	A	G	0	0.055284	benign
1	11238249	G	T	0	0.083144	benign
1	112387964	A	G	0	0.048457	benign
1	11240775	T	C	0	0.036493	benign
1	112416100	A	T	0	0.092821	benign
1	112448797	C	G	0	0.061801	benign
1	112454480	G	T	0.736699	0	pathogenic
1	112456799	G	A	0.679261	0	pathogenic
1	112467476	A	T	0	0.131818	benign
1	11247826	A	T	0.866265	0	pathogenic
1	11248093	C	T	0.871923	0	pathogenic
1	11248167	A	G	0	0.028289	benign (high conf.)
1	112491173	G	C	0	0.025572	benign (high conf.)
1	112503600	A	G	0	0.019436	benign (high conf.)
1	112503806	A	G	0	0.119471	benign
1	112514720	G	A	0	0.099118	benign
1	112515989	A	G	0	0.064127	benign
1	112516485	C	G	0	0.111128	benign
1	112516503	G	T	0	0.181929	benign
1	112517253	G	T	0.908962	0	pathogenic
1	112517316	C	T	0.247465	0	benign
1	112517331	G	A	0.886245	0	pathogenic
1	112520598	A	C	0	0.309848	benign
1	112524081	A	C	0	0.106082	benign
1	112527652	T	C	0	0.106679	benign
1	112550868	G	A	0	0.050169	benign
1	112550911	G	C	0	0.034129	benign
1	112556116	G	T	0	0.06384	benign
1	11256265	C	G	0	0.064741	benign
1	11256846	G	T	0	0.062076	benign
1	112577053	C	T	0.840539	0	pathogenic
1	112584241	G	A	0	0.026704	benign (high conf.)
1	11258525	G	C	0.471739	0	benign
1	11258658	C	A	0	0.043196	benign
1	112591450	G	A	0	0.185376	benign
1	11259289	C	A	0.842662	0	pathogenic
1	11259530	A	G	0	0.025155	benign (high conf.)
1	112610664	T	G	0	0.184822	benign
1	112610665	C	A	0	0.129884	benign
1	112616722	G	T	0	0.019794	benign (high conf.)
1	112647312	C	T	0	0.032621	benign
1	112647360	G	T	0	0.043964	benign
1	112649420	G	A	0.9201	0	pathogenic
1	112649423	C	A	0.058034	0	benign
1	112653816	C	A	0	0.057556	benign
1	112654761	T	C	0	0.195457	benign
1	112658790	G	C	0	0.058744	benign
1	112659598	C	T	0	0.031257	benign
1	112667191	T	A	0	0.073141	benign
1	112669793	C	A	0	0.092492	benign
1	112670145	G	A	0	0.29147	benign
1	112675022	C	G	0.12321	0	benign
1	112689030	G	A	0.059241	0	benign
1	112689933	C	T	0.182241	0	benign
1	112689934	G	A	0.006028	0	benign (high conf.)
1	112690121	C	A	0	0.114279	benign
1	112691557	C	T	0	0.019511	benign (high conf.)
1	112691655	G	T	0	0.131694	benign
1	112694033	G	C	0.941826	0	pathogenic
1	112694098	G	T	0.191959	0	benign
1	112694621	G	C	0.010686	0	benign (high conf.)
1	112694718	T	G	0	0.16793	benign
1	112694962	G	C	0	0.089996	benign
1	112696445	C	T	0.908142	0	pathogenic
1	112697891	G	A	0	0.122006	benign
1	112699067	T	A	0	0.024718	benign (high conf.)
1	112699855	G	T	0	0.120251	benign
1	112700145	G	A	0	0.027339	benign (high conf.)
1	112700238	G	C	0.454205	0	benign
1	112701358	C	T	0	0.113642	benign
1	112701557	C	A	0.746127	0	pathogenic
1	112701956	G	T	0	0.032487	benign
1	112702441	A	T	0	0.040786	benign
1	112702575	G	C	0.017271	0	benign (high conf.)
1	112703099	G	T	0.89395	0	pathogenic
1	112703697	C	T	0.959675	0	pathogenic
1	112704869	G	T	0	0.083087	benign
1	112709850	C	A	0	0.019662	benign (high conf.)
1	112710200	A	T	0.890592	0	pathogenic
1	112712590	G	T	0	0.018564	benign (high conf.)
1	112713391	G	T	0	0.427871	benign
1	112713760	A	C	0	0.072296	benign
1	112722174	C	A	0	0.045297	benign
1	112723059	C	A	0.006068	0	benign (high conf.)
1	112723141	C	G	0.269266	0	benign
1	112723865	G	A	0	0.060976	benign
1	11273589	A	G	0.048561	0	benign
1	112748223	A	C	0	0.43794	benign
1	112748366	C	T	0	0.341177	benign
1	112748563	G	T	0	0.390549	benign
1	112759185	C	G	0	0.098724	benign
1	11278712	A	G	0	0.723422	pathogenic
1	11279129	T	G	0	0.018853	benign (high conf.)
1	112801798	C	A	0	0.094352	benign
1	112890743	G	A	0	0.053127	benign
1	112914028	C	A	0.233463	0	benign
1	112914069	C	A	0.324308	0	benign
1	112917678	C	A	0.110752	0	benign
1	112918065	T	G	0	0.148172	benign
1	112922027	G	T	0.0072	0	benign (high conf.)
1	112923655	C	G	0	0.140223	benign
1	112924008	G	C	0	0.027452	benign (high conf.)
1	112929301	G	A	0.579335	0	pathogenic
1	112929438	G	A	0	0.022804	benign (high conf.)
1	113073268	G	T	0	0.023607	benign (high conf.)
1	113093623	T	G	0	0.045859	benign
1	113093628	T	G	0	0.023106	benign (high conf.)
1	113094546	A	T	0	0.285075	benign
1	113098696	T	G	0	0.879399	pathogenic
1	113098704	G	A	0	0.991719	pathogenic (high conf.)
1	113099043	T	C	0	0.018228	benign (high conf.)
1	113107836	T	A	0	0.041636	benign
1	113110412	C	A	0.450253	0	benign
1	113110782	G	A	0	0.019998	benign (high conf.)
1	113112973	C	T	0	0.026958	benign (high conf.)
1	113114665	G	A	0.007096	0	benign (high conf.)
1	113119097	G	T	0	0.077158	benign
1	113119627	G	C	0	0.050827	benign
1	113121848	T	C	0	0.032715	benign
1	113121889	A	G	0	0.073399	benign
1	113121933	G	T	0	0.068416	benign
1	113124089	T	G	0.058518	0	benign
1	11318968	G	A	0	0.152381	benign
1	113199017	C	A	0	0.070836	benign
1	113318932	C	G	0	0.07088	benign
1	113450184	G	T	0	0.670673	pathogenic
1	113450277	C	A	0	0.045315	benign
1	113455233	C	A	0	0.026371	benign (high conf.)
1	11347532	T	C	0	0.060693	benign
1	113549465	C	T	0	0.230982	benign
1	113580734	G	A	0	0.068333	benign
1	113614796	G	T	0	0.081357	benign
1	113622862	C	A	0.009179	0	benign (high conf.)
1	113641815	A	C	0	0.116688	benign
1	113642725	T	G	0	0.262647	benign
1	113649153	A	G	0	0.08044	benign
1	113649291	G	C	0.934659	0	pathogenic
1	113651311	A	G	0	0.020702	benign (high conf.)
1	113651319	C	T	0	0.029629	benign (high conf.)
1	113651363	C	A	0	0.02268	benign (high conf.)
1	113653742	T	G	0	0.251542	benign
1	113653873	A	G	0.006076	0	benign (high conf.)
1	113659139	C	G	0.360192	0	benign
1	113659234	C	T	0.005858	0	benign (high conf.)
1	113659616	T	G	0	0.143347	benign
1	113671755	G	A	0.928085	0	pathogenic
1	113671930	A	C	0	0.021322	benign (high conf.)
1	113672863	A	C	0	0.241085	benign
1	113673636	C	T	0	0.024944	benign (high conf.)
1	113681271	T	C	0.907468	0	pathogenic
1	113682429	G	T	0	0.808536	pathogenic
1	113683295	C	G	0.100742	0	benign
1	113697820	T	A	0	0.059579	benign
1	113698143	C	A	0	0.034553	benign
1	113698401	C	G	0	0.038172	benign
1	113704175	G	C	0	0.807553	pathogenic
1	113704824	G	A	0	0.059733	benign
1	113704843	C	G	0	0.150097	benign
1	113706621	C	A	0.682014	0	pathogenic
1	113706798	C	A	0	0.034544	benign
1	113710187	G	A	0	0.012707	benign (high conf.)
1	113710489	C	G	0	0.219075	benign
1	113711655	A	G	0	0.021831	benign (high conf.)
1	113713026	C	T	0	0.015154	benign (high conf.)
1	113724945	C	G	0	0.075377	benign
1	113758347	G	T	0	0.159295	benign
1	113765838	C	G	0	0.793725	pathogenic
1	113767262	G	T	0	0.163443	benign
1	113767335	A	T	0	0.052707	benign
1	113776894	A	G	0	0.022344	benign (high conf.)
1	113798332	T	C	0	0.045964	benign
1	113811739	C	G	0.12185	0	benign
1	113812231	G	T	0.67545	0	pathogenic
1	113812321	C	T	0.212858	0	benign
1	113814733	G	T	0	0.125336	benign
1	113814891	A	T	0	0.213486	benign
1	113825181	G	C	0	0.452104	benign
1	113829434	C	G	0	0.028375	benign (high conf.)
1	113829959	G	T	0.005406	0	benign (high conf.)
1	113834329	C	G	0.129221	0	benign
1	113834746	A	T	0	0.016462	benign (high conf.)
1	113837445	A	G	0	0.014194	benign (high conf.)
1	113838746	T	C	0	0.027127	benign (high conf.)
1	113848683	G	C	0	0.022991	benign (high conf.)
1	113854277	G	C	0	0.036072	benign
1	113856230	C	T	0	0.041014	benign
1	113856494	A	G	0	0.139727	benign
1	113858541	G	A	0.008707	0	benign (high conf.)
1	113871882	T	C	0	0.257782	benign
1	113881323	C	T	0	0.069032	benign
1	113882003	G	T	0	0.918681	pathogenic
1	113882098	A	T	0	0.062687	benign
1	113882107	C	A	0	0.036304	benign
1	113886593	T	G	0.635704	0	pathogenic
1	113886739	C	T	0	0.016977	benign (high conf.)
1	113887658	C	G	0	0.024075	benign (high conf.)
1	113896013	C	A	0.010529	0	benign (high conf.)
1	113896272	A	G	0.87219	0	pathogenic
1	113896533	A	T	0	0.176523	benign
1	113898870	C	T	0	0.028171	benign (high conf.)
1	113900149	C	T	0.657681	0	pathogenic
1	113901757	A	C	0.901284	0	pathogenic
1	113905174	A	G	0	0.078517	benign
1	113905865	C	A	0	0.02557	benign (high conf.)
1	113906798	A	C	0	0.02442	benign (high conf.)
1	113906829	A	G	0	0.011615	benign (high conf.)
1	113907040	T	C	0.006154	0	benign (high conf.)
1	113907396	A	G	0	0.02265	benign (high conf.)
1	113907929	G	C	0	0.023891	benign (high conf.)
1	113907956	G	T	0	0.023608	benign (high conf.)
1	113908470	C	A	0	0.017333	benign (high conf.)
1	113912036	C	A	0.039599	0	benign
1	113912105	C	T	0.323723	0	benign
1	113940428	G	T	0.007668	0	benign (high conf.)
1	113940437	C	A	0.598023	0	pathogenic
1	113940501	G	T	0.41281	0	benign
1	113940593	C	G	0.189306	0	benign
1	113940616	C	A	0.673106	0	pathogenic
1	113940756	C	T	0.326808	0	benign
1	113940999	A	G	0.888918	0	pathogenic
1	113952719	A	T	0	0.125308	benign
1	113954941	C	A	0	0.016091	benign (high conf.)
1	113955653	A	T	0	0.869819	pathogenic
1	113956528	A	T	0	0.112981	benign
1	113957026	G	T	0	0.272623	benign
1	113962282	G	C	0	0.103335	benign
1	113962577	C	A	0	0.020189	benign (high conf.)
1	113963565	G	A	0	0.322546	benign
1	113967661	A	T	0	0.405758	benign
1	113969850	C	A	0	0.024582	benign (high conf.)
1	113972067	C	G	0	0.188725	benign
1	113972096	C	A	0	0.037165	benign
1	113972879	G	T	0	0.061514	benign
1	113973672	A	G	0	0.10966	benign
1	113980303	G	T	0	0.047009	benign
1	113980929	T	A	0	0.15006	benign
1	114001705	G	A	0	0.020047	benign (high conf.)
1	114001776	G	T	0	0.025512	benign (high conf.)
1	114002102	G	A	0	0.022226	benign (high conf.)
1	114097758	G	C	0.857273	0	pathogenic
1	114098907	G	A	0	0.021656	benign (high conf.)
1	114098922	G	T	0	0.020664	benign (high conf.)
1	114099094	C	T	0.808968	0	pathogenic
1	114099114	G	C	0.795791	0	pathogenic
1	114099262	G	C	0.93518	0	pathogenic
1	114099470	T	G	0	0.190878	benign
1	114099685	G	T	0	0.028787	benign (high conf.)
1	114127287	G	A	0	0.025134	benign (high conf.)
1	114137994	C	T	0.890193	0	pathogenic
1	114139586	G	A	0	0.02117	benign (high conf.)
1	114139920	G	A	0.010526	0	benign (high conf.)
1	114323192	G	A	0	0.074045	benign
1	114397624	C	A	0	0.944041	pathogenic
1	114399492	G	T	0.628013	0	pathogenic
1	114401310	C	A	0	0.046952	benign
1	114401629	T	A	0	0.038471	benign
1	114401682	A	G	0	0.025063	benign (high conf.)
1	114402586	A	T	0	0.024362	benign (high conf.)
1	114402588	T	C	0	0.013858	benign (high conf.)
1	114405252	G	T	0	0.021992	benign (high conf.)
1	114405714	G	C	0.273736	0	benign
1	114408768	T	A	0	0.154525	benign
1	114408819	G	C	0	0.097672	benign
1	114408829	A	T	0	0.054711	benign
1	114408921	T	A	0	0.024105	benign (high conf.)
1	114425316	A	G	0	0.082402	benign
1	114425600	C	A	0.805628	0	pathogenic
1	114425910	A	G	0	0.092488	benign
1	114427975	T	C	0	0.101828	benign
1	114430883	C	A	0.661952	0	pathogenic
1	114433905	C	A	0	0.022986	benign (high conf.)
1	114463476	G	T	0.00313	0	benign (high conf.)
1	114464363	G	A	0.006239	0	benign (high conf.)
1	114464532	T	C	0	0.029789	benign (high conf.)
1	114468314	C	G	0	0.296597	benign
1	114468862	T	C	0	0.078801	benign
1	114469311	G	A	0	0.070834	benign
1	114535879	G	C	0	0.053443	benign
1	114536270	C	A	0	0.023899	benign (high conf.)
1	114536339	A	G	0	0.032651	benign
1	114536691	G	T	0	0.195216	benign
1	114536786	C	T	0	0.048268	benign
1	114536788	A	T	0	0.41222	benign
1	114537240	G	T	0	0.166248	benign
1	114537843	C	T	0	0.213256	benign
1	114537993	C	T	0	0.054693	benign
1	114569905	C	A	0	0.031273	benign
1	114570139	A	G	0	0.029116	benign (high conf.)
1	114575759	T	A	0	0.682696	pathogenic
1	114581120	C	G	0	0.017257	benign (high conf.)
1	114581222	C	T	0	0.028158	benign (high conf.)
1	114581317	C	A	0.008945	0	benign (high conf.)
1	114581522	C	T	0.855375	0	pathogenic
1	114581616	G	T	0	0.116599	benign
1	114581678	T	A	0	0.309424	benign
1	114585835	A	G	0	0.019897	benign (high conf.)
1	114585842	T	C	0	0.027339	benign (high conf.)
1	114587216	T	G	0	0.016734	benign (high conf.)
1	114587458	C	T	0.89701	0	pathogenic
1	114587660	A	G	0	0.098515	benign
1	114595959	C	T	0	0.020594	benign (high conf.)
1	114595977	T	A	0	0.04606	benign
1	114599989	G	T	0	0.033388	benign
1	114601046	C	A	0	0.079401	benign
1	114601537	G	T	0.642487	0	pathogenic
1	114601594	T	A	0	0.04887	benign
1	114601837	A	T	0	0.051155	benign
1	114601912	A	G	0	0.034618	benign
1	114604824	T	A	0	0.062957	benign
1	114605200	G	A	0	0.025997	benign (high conf.)
1	114608545	G	A	0	0.017976	benign (high conf.)
1	114608897	G	A	0	0.038441	benign
1	114608998	C	A	0	0.022761	benign (high conf.)
1	114611150	G	A	0	0.10821	benign
1	114618173	A	T	0	0.035848	benign
1	114623466	A	G	0	0.044432	benign
1	114624956	G	T	0	0.027825	benign (high conf.)
1	114625476	T	C	0.083098	0	benign
1	114673629	A	T	0	0.305031	benign
1	114673972	G	A	0.006468	0	benign (high conf.)
1	114674125	G	A	0	0.072164	benign
1	114674820	C	T	0.560249	0	pathogenic
1	114675692	A	G	0.933133	0	pathogenic
1	114675883	G	C	0.006964	0	benign (high conf.)
1	114676147	T	A	0	0.029394	benign (high conf.)
1	114676264	T	A	0	0.044626	benign
1	114677476	A	T	0.251021	0	benign
1	114677504	G	A	0.481976	0	benign
1	114677550	C	T	0	0.083147	benign
1	114678321	G	A	0	0.063183	benign
1	114679792	T	C	0	0.055082	benign
1	114679885	T	A	0	0.030751	benign
1	114680302	C	T	0.807198	0	pathogenic
1	114680616	A	G	0	0.05318	benign
1	114686740	C	A	0	0.973975	pathogenic (high conf.)
1	114686925	T	A	0	0.013737	benign (high conf.)
1	114688727	T	C	0.276557	0	benign
1	114688931	T	C	0	0.036297	benign
1	114693463	T	A	0	0.203378	benign
1	114693678	T	G	0	0.032028	benign
1	114695314	C	T	0	0.018852	benign (high conf.)
1	114695748	T	C	0	0.303177	benign
1	114709625	C	A	0.286303	0	benign
1	114713830	C	T	0.299391	0	benign
1	114713908	T	C	0.91173	0	pathogenic
1	11471493	C	A	0	0.103999	benign
1	114715817	G	C	0	0.034791	benign
1	114716065	A	C	0.306127	0	benign
1	114716209	C	G	0	0.039416	benign
1	114716452	C	A	0	0.030916	benign
1	114720278	T	C	0	0.12263	benign
1	114720623	C	A	0.322441	0	benign
1	114720860	A	G	0	0.024453	benign (high conf.)
1	114726317	G	T	0.909087	0	pathogenic
1	114726525	T	C	0	0.034078	benign
1	114730588	G	T	0.39825	0	benign
1	114732708	C	A	0.797622	0	pathogenic
1	114734398	C	A	0	0.017898	benign (high conf.)
1	114737026	G	A	0	0.142746	benign
1	114737401	G	A	0	0.252328	benign
1	114739494	G	A	0	0.020023	benign (high conf.)
1	114739579	A	G	0	0.027601	benign (high conf.)
1	114739788	T	G	0.909773	0	pathogenic
1	114739873	G	A	0.010501	0	benign (high conf.)
1	114776384	G	C	0.4988	0	benign
1	114779175	T	C	0.006366	0	benign (high conf.)
1	114779429	G	T	0	0.028387	benign (high conf.)
1	114780694	C	A	0	0.092322	benign
1	114780773	C	T	0	0.152101	benign
1	114855654	T	C	0	0.027008	benign (high conf.)
1	114856428	T	G	0	0.05233	benign
1	114856715	C	A	0	0.018198	benign (high conf.)
1	114856743	A	G	0	0.070647	benign
1	114856762	C	A	0	0.082998	benign
1	114857158	G	A	0	0.013074	benign (high conf.)
1	114857307	C	A	0	0.047032	benign
1	114858816	G	T	0	0.1047	benign
1	114860898	G	T	0	0.083413	benign
1	114878101	T	A	0.110284	0	benign
1	114885447	G	A	0	0.026546	benign (high conf.)
1	114885501	C	G	0	0.031984	benign
1	114885730	T	A	0	0.669516	pathogenic
1	114885995	T	C	0	0.038186	benign
1	114886302	C	G	0.152626	0	benign
1	114887618	T	A	0	0.723953	pathogenic
1	114887686	T	A	0.126324	0	benign
1	114887879	T	C	0	0.025188	benign (high conf.)
1	114911387	C	T	0	0.026042	benign (high conf.)
1	114913023	T	A	0	0.086882	benign
1	11492404	G	T	0	0.114131	benign
1	114926355	T	C	0	0.025759	benign (high conf.)
1	114944064	C	T	0	0.02601	benign (high conf.)
1	114944611	G	A	0	0.021732	benign (high conf.)
1	114947367	C	A	0	0.04431	benign
1	114977623	G	T	0	0.331924	benign
1	114977742	A	G	0	0.021523	benign (high conf.)
1	114984699	A	G	0	0.083809	benign
1	114994838	A	G	0	0.063882	benign
1	11501214	T	A	0.004691	0	benign (high conf.)
1	11501344	C	T	0.817018	0	pathogenic
1	11501416	G	A	0.523667	0	pathogenic
1	11501937	C	A	0.30426	0	benign
1	11502821	C	T	0.445485	0	benign
1	115033135	G	C	0	0.025666	benign (high conf.)
1	115034220	C	T	0.182023	0	benign
1	115050383	T	C	0	0.628902	pathogenic
1	115050498	C	A	0.257144	0	benign
1	115053660	G	A	0	0.018958	benign (high conf.)
1	115057581	C	A	0.139405	0	benign
1	115057731	C	A	0	0.03132	benign
1	115057822	T	G	0	0.021243	benign (high conf.)
1	115058644	G	A	0	0.03119	benign
1	115062177	C	T	0.0087	0	benign (high conf.)
1	11516172	G	T	0	0.117807	benign
1	11517478	G	T	0.903497	0	pathogenic
1	11519536	C	G	0	0.057271	benign
1	11519730	C	T	0.009302	0	benign (high conf.)
1	11525139	C	T	0	0.045605	benign
1	11525361	G	T	0	0.120383	benign
1	11526810	G	A	0.69183	0	pathogenic
1	11529498	C	A	0	0.064234	benign
1	11529770	T	G	0	0.237729	benign
1	11530726	G	A	0	0.024949	benign (high conf.)
1	11530728	C	T	0	0.019154	benign (high conf.)
1	11531095	A	G	0	0.034664	benign
1	11531186	C	T	0	0.019518	benign (high conf.)
1	115329137	G	A	0	0.030898	benign
1	115329295	G	T	0	0.030513	benign
1	11535628	C	T	0.250769	0	benign
1	11536443	C	A	0.078399	0	benign
1	115460826	G	C	0	0.04367	benign
1	115475140	C	G	0	0.018332	benign (high conf.)
1	115534610	C	A	0	0.071603	benign
1	115564768	T	C	0	0.255958	benign
1	115565233	G	T	0	0.349276	benign
1	115577550	G	A	0	0.019043	benign (high conf.)
1	115577652	G	A	0	0.038538	benign
1	115577678	A	G	0	0.218249	benign
1	115659521	G	A	0	0.025869	benign (high conf.)
1	115659541	A	G	0	0.015967	benign (high conf.)
1	115664349	G	T	0	0.023976	benign (high conf.)
1	115682304	G	A	0	0.019704	benign (high conf.)
1	115682310	G	C	0	0.156156	benign
1	115682578	C	A	0	0.295989	benign
1	115690973	G	T	0	0.113742	benign
1	115691003	T	A	0	0.044314	benign
1	115691474	T	C	0	0.164621	benign
1	115701490	G	C	0	0.038834	benign
1	115702897	C	A	0	0.046955	benign
1	115703000	A	T	0	0.919825	pathogenic
1	115704972	T	G	0	0.030438	benign
1	115717911	A	T	0	0.037628	benign
1	115725110	A	T	0	0.030269	benign
1	115725319	G	A	0	0.017505	benign (high conf.)
1	115732825	A	T	0	0.115673	benign
1	115740787	G	T	0.901573	0	pathogenic
1	115740937	A	T	0	0.057482	benign
1	115741078	A	G	0	0.038042	benign
1	115744716	A	G	0	0.031859	benign
1	115768110	G	T	0	0.014165	benign (high conf.)
1	115856960	C	A	0	0.29111	benign
1	115857666	C	T	0	0.125541	benign
1	115857667	T	G	0	0.755485	pathogenic
1	115916685	G	A	0	0.793647	pathogenic
1	115916721	G	C	0	0.114926	benign
1	11596473	C	A	0	0.117829	benign
1	115983551	G	T	0	0.044237	benign
1	116006831	C	A	0	0.039243	benign
1	116019604	C	A	0.708275	0	pathogenic
1	116019643	G	C	0.877245	0	pathogenic
1	116027679	G	T	0	0.025065	benign (high conf.)
1	116031328	C	G	0	0.103906	benign
1	116031385	C	T	0.7518	0	pathogenic
1	116035573	C	A	0	0.030612	benign
1	116051793	C	A	0	0.027714	benign (high conf.)
1	116062713	G	T	0	0.044794	benign
1	116112481	A	G	0	0.073551	benign
1	116127265	G	A	0	0.025486	benign (high conf.)
1	116128805	C	A	0	0.034318	benign
1	116132896	G	T	0	0.03622	benign
1	11617285	T	C	0	0.103787	benign
1	116200519	C	A	0	0.06677	benign
1	11620693	G	T	0	0.107237	benign
1	116384693	C	A	0	0.03305	benign
1	116388653	C	A	0.041225	0	benign
1	116388729	G	T	0.962325	0	pathogenic
1	116389198	C	A	0	0.067061	benign
1	116390342	C	T	0.901064	0	pathogenic
1	116393010	C	T	0	0.041715	benign
1	116395268	C	A	0.021818	0	benign (high conf.)
1	116396391	C	T	0	0.069766	benign
1	116396771	C	T	0	0.028197	benign (high conf.)
1	116396822	C	A	0	0.047074	benign
1	116396838	G	A	0	0.049217	benign
1	116399157	C	T	0	0.073113	benign
1	116400995	G	T	0.972754	0	pathogenic (high conf.)
1	116401321	C	G	0	0.070583	benign
1	116404395	C	T	0	0.097665	benign
1	116404555	G	A	0	0.84691	pathogenic
1	11649869	C	A	0.878452	0	pathogenic
1	116519361	A	G	0	0.023738	benign (high conf.)
1	116521941	G	T	0.039924	0	benign
1	116521987	T	A	0	0.778565	pathogenic
1	116533797	T	G	0	0.462324	benign
1	11654234	G	T	0	0.034436	benign
1	11655962	C	T	0.072531	0	benign
1	11655973	C	T	0.005396	0	benign (high conf.)
1	116577647	C	A	0	0.027403	benign (high conf.)
1	116577690	C	A	0	0.04743	benign
1	116579404	C	T	0.509461	0	pathogenic
1	116579565	C	G	0.91421	0	pathogenic
1	116579620	C	T	0.337065	0	benign
1	116579791	G	A	0.938913	0	pathogenic
1	11658305	G	A	0.695625	0	pathogenic
1	116584675	C	T	0.781694	0	pathogenic
1	116587795	G	A	0	0.012627	benign (high conf.)
1	116588597	C	T	0	0.030989	benign
1	116589037	C	A	0.425489	0	benign
1	116589072	T	C	0.650947	0	pathogenic
1	116589614	C	A	0	0.039661	benign
1	116600130	G	A	0.173848	0	benign
1	116604104	G	T	0	0.077185	benign
1	116606382	A	G	0	0.05054	benign
1	116606724	C	A	0	0.262762	benign
1	116606759	G	T	0	0.104736	benign
1	116608329	T	G	0.602215	0	pathogenic
1	116616163	C	A	0.616499	0	pathogenic
1	116616440	G	A	0.744657	0	pathogenic
1	116666161	C	A	0	0.030469	benign
1	11668804	A	G	0.742858	0	pathogenic
1	116693451	G	T	0	0.065663	benign
1	116693609	C	G	0	0.059509	benign
1	116713636	G	T	0	0.058732	benign
1	116714375	G	A	0	0.245844	benign
1	116714857	G	T	0	0.071816	benign
1	11671953	G	A	0.228731	0	benign
1	11672090	G	A	0	0.033957	benign
1	11673328	G	T	0.040681	0	benign
1	11673888	C	A	0	0.125649	benign
1	11673976	A	G	0	0.14126	benign
1	116740387	C	G	0	0.035694	benign
1	11674759	G	C	0	0.18203	benign
1	11674870	C	G	0	0.05855	benign
1	11675387	T	C	0	0.023614	benign (high conf.)
1	116754329	G	T	0	0.090303	benign
1	116754486	C	T	0	0.281721	benign
1	116754817	C	A	0.047773	0	benign
1	116760640	G	C	0	0.813429	pathogenic
1	11676338	G	C	0	0.033074	benign
1	116764410	C	A	0	0.035171	benign
1	116764719	G	A	0	0.030395	benign
1	116768331	G	C	0	0.025197	benign (high conf.)
1	116768642	G	C	0.227884	0	benign
1	116768911	C	G	0	0.207736	benign
1	11680264	A	G	0	0.012657	benign (high conf.)
1	11680567	C	A	0.843211	0	pathogenic
1	116944810	C	A	0.043261	0	benign
1	116944981	G	T	0.777983	0	pathogenic
1	116944989	C	A	0.009073	0	benign (high conf.)
1	116945074	G	A	0.402136	0	benign
1	116949030	A	T	0	0.046604	benign
1	116949637	G	C	0	0.04112	benign
1	116960838	G	A	0	0.01845	benign (high conf.)
1	116966849	A	T	0	0.084415	benign
1	116967056	C	A	0.314949	0	benign
1	116984517	T	C	0	0.028237	benign (high conf.)
1	116984539	C	G	0	0.031211	benign
1	116985050	G	A	0	0.046941	benign
1	116985094	G	A	0	0.027807	benign (high conf.)
1	117001709	A	C	0	0.688225	pathogenic
1	117009849	G	A	0	0.992467	pathogenic (high conf.)
1	117009971	T	C	0.00403	0	benign (high conf.)
1	117011794	G	C	0.097126	0	benign
1	117012120	T	C	0	0.037812	benign
1	117017297	G	T	0.095737	0	benign
1	117018686	C	T	0	0.017434	benign (high conf.)
1	117020616	A	G	0	0.017759	benign (high conf.)
1	117020631	T	C	0	0.021601	benign (high conf.)
1	117033688	C	G	0	0.032065	benign
1	117060382	G	A	0	0.226744	benign
1	117062272	C	T	0	0.026455	benign (high conf.)
1	117073811	G	A	0	0.013543	benign (high conf.)
1	117074798	G	A	0	0.175092	benign
1	117075074	G	T	0.051902	0	benign
1	117075458	G	T	0.054618	0	benign
1	117076035	T	A	0	0.036341	benign
1	117076303	G	C	0	0.772846	pathogenic
1	117076361	T	C	0	0.100346	benign
1	117076466	C	T	0	0.024805	benign (high conf.)
1	117077609	C	G	0	0.026767	benign (high conf.)
1	117079401	C	A	0	0.052897	benign
1	117081710	C	T	0	0.033295	benign
1	117086442	A	T	0.83354	0	pathogenic
1	117088973	C	A	0.202969	0	benign
1	117091651	G	T	0	0.013144	benign (high conf.)
1	117095094	T	A	0	0.040254	benign
1	117096423	G	T	0	0.01893	benign (high conf.)
1	11709669	C	A	0	0.037457	benign
1	117097115	C	G	0	0.031607	benign
1	117097534	C	A	0	0.037134	benign
1	117113046	G	A	0	0.039855	benign
1	117113151	C	A	0	0.032072	benign
1	117113654	A	G	0	0.013329	benign (high conf.)
1	117118752	C	A	0.010545	0	benign (high conf.)
1	11711907	C	A	0.267395	0	benign
1	11711966	G	T	0	0.991766	pathogenic (high conf.)
1	117120120	A	G	0	0.032405	benign
1	117121291	C	T	0	0.020496	benign (high conf.)
1	11712341	G	T	0.466807	0	benign
1	11712643	A	G	0	0.036514	benign
1	117138212	C	T	0	0.421095	benign
1	117138274	G	T	0	0.240309	benign
1	117138286	C	T	0	0.654958	pathogenic
1	117138421	T	G	0	0.145585	benign
1	117138459	G	T	0	0.072718	benign
1	117153487	G	A	0	0.045194	benign
1	117156353	G	T	0	0.042722	benign
1	117169984	G	T	0	0.025231	benign (high conf.)
1	117170040	G	A	0	0.016318	benign (high conf.)
1	117172168	C	T	0	0.01715	benign (high conf.)
1	117210235	A	G	0	0.016562	benign (high conf.)
1	117211085	G	T	0	0.064671	benign
1	117368360	C	T	0.013417	0	benign (high conf.)
1	117368547	C	A	0	0.025061	benign (high conf.)
1	117402121	A	T	0	0.079624	benign
1	117405921	G	A	0	0.01533	benign (high conf.)
1	117420689	G	A	0	0.016962	benign (high conf.)
1	117420719	T	G	0	0.117339	benign
1	11745675	A	G	0	0.023736	benign (high conf.)
1	117466602	A	T	0	0.032773	benign
1	117496469	C	A	0	0.031545	benign
1	117496831	G	T	0.004376	0	benign (high conf.)
1	117503012	T	A	0	0.091831	benign
1	117523162	T	A	0	0.251679	benign
1	117549673	G	T	0	0.11387	benign
1	117549681	A	G	0	0.205613	benign
1	11755041	G	T	0	0.048254	benign
1	117580725	G	T	0	0.056698	benign
1	117609784	C	A	0	0.03161	benign
1	117623185	A	T	0.664236	0	pathogenic
1	117627865	C	T	0	0.080599	benign
1	117700097	A	G	0	0.066365	benign
1	117700113	C	T	0	0.044275	benign
1	117778000	C	A	0	0.063534	benign
1	117878008	C	T	0.739557	0	pathogenic
1	117878356	C	A	0	0.032661	benign
1	117881838	G	A	0.007571	0	benign (high conf.)
1	117886726	T	C	0	0.050347	benign
1	117887583	A	G	0	0.096826	benign
1	117899095	C	A	0.863304	0	pathogenic
1	117906426	G	T	0	0.038814	benign
1	117906527	A	G	0.013081	0	benign (high conf.)
1	117911957	G	T	0	0.041686	benign
1	117912254	T	C	0	0.160468	benign
1	11792107	T	G	0	0.040496	benign
1	11792345	G	A	0.047119	0	benign
1	11792426	G	A	0	0.037887	benign
1	117934309	C	G	0	0.08248	benign
1	117936954	C	T	0	0.060982	benign
1	117941685	A	T	0	0.023834	benign (high conf.)
1	117941686	A	T	0	0.053958	benign
1	117941813	G	A	0.640912	0	pathogenic
1	11794241	C	G	0	0.09406	benign
1	117942751	C	A	0	0.043395	benign
1	11794748	C	A	0.077127	0	benign
1	117948574	C	T	0	0.016555	benign (high conf.)
1	117948581	G	A	0	0.036643	benign
1	117949570	C	A	0	0.018381	benign (high conf.)
1	117949668	T	C	0	0.145405	benign
1	117950015	G	A	0.891385	0	pathogenic
1	117952769	A	T	0	0.233185	benign
1	117953048	T	C	0	0.03596	benign
1	117955022	T	A	0	0.030238	benign
1	117957135	G	T	0.084957	0	benign
1	117963853	T	C	0.006701	0	benign (high conf.)
1	117973292	C	T	0	0.014554	benign (high conf.)
1	117973323	A	G	0	0.031224	benign
1	117973528	G	T	0.330232	0	benign
1	117984406	T	C	0	0.044029	benign
1	117984892	T	A	0	0.078818	benign
1	117990827	A	G	0	0.053758	benign
1	117991586	C	G	0	0.094864	benign
1	117994684	C	A	0	0.041336	benign
1	117996236	C	A	0	0.05333	benign
1	117996236	C	T	0	0.039604	benign
1	11800024	C	G	0	0.041053	benign
1	11800137	G	T	0	0.075988	benign
1	118004560	T	C	0	0.013031	benign (high conf.)
1	11800476	T	C	0	0.023097	benign (high conf.)
1	118005607	A	G	0	0.816486	pathogenic
1	118007789	C	A	0	0.034998	benign
1	118008034	G	A	0	0.307327	benign
1	118012167	C	G	0	0.049849	benign
1	11801382	G	C	0.761764	0	pathogenic
1	118025222	T	C	0	0.071748	benign
1	118025371	C	T	0.667594	0	pathogenic
1	118031591	C	T	0	0.014001	benign (high conf.)
1	11803450	G	T	0.130387	0	benign
1	118040539	G	T	0	0.043455	benign
1	118041053	G	C	0	0.057652	benign
1	118041792	T	C	0	0.045891	benign
1	118053967	T	G	0	0.025893	benign (high conf.)
1	118055641	A	T	0	0.075122	benign
1	118055968	C	A	0	0.034222	benign
1	118056048	G	T	0	0.061005	benign
1	11807285	G	A	0	0.031544	benign
1	118074047	C	G	0	0.283695	benign
1	11807414	A	C	0	0.034133	benign
1	118081600	A	C	0.80673	0	pathogenic
1	118092040	C	T	0	0.021459	benign (high conf.)
1	118092399	C	A	0	0.054217	benign
1	118092730	C	G	0	0.047769	benign
1	118099542	T	A	0	0.067383	benign
1	118129930	G	T	0	0.042171	benign
1	118150792	G	C	0	0.022123	benign (high conf.)
1	118185153	G	T	0.394021	0	benign
1	118185405	G	A	0	0.052244	benign
1	118185413	G	A	0	0.075005	benign
1	11819314	A	G	0	0.026318	benign (high conf.)
1	11819535	G	C	0.538014	0	pathogenic
1	11819581	C	A	0	0.139847	benign
1	11819593	T	C	0	0.078091	benign
1	11822935	G	T	0	0.038241	benign
1	1182320	G	A	0	0.019437	benign (high conf.)
1	11826950	T	C	0	0.063078	benign
1	11827286	C	T	0	0.023304	benign (high conf.)
1	11828588	G	A	0.870219	0	pathogenic
1	11829085	G	T	0	0.182197	benign
1	11834031	G	C	0	0.990339	pathogenic (high conf.)
1	11836235	G	A	0	0.025658	benign (high conf.)
1	11836288	T	C	0	0.026725	benign (high conf.)
1	11836335	G	T	0	0.031145	benign
1	11837033	G	A	0.875145	0	pathogenic
1	11837401	G	T	0.233041	0	benign
1	11838186	G	T	0	0.018843	benign (high conf.)
1	11838384	C	T	0.857326	0	pathogenic
1	1183884	T	C	0	0.02545	benign (high conf.)
1	11840349	G	A	0	0.518066	pathogenic
1	11846014	A	G	0.770958	0	pathogenic
1	11846031	G	A	0	0.0403	benign
1	1184678	T	G	0	0.039794	benign
1	1184679	C	T	0	0.036853	benign
1	118515130	C	A	0	0.096012	benign
1	1185183	G	A	0	0.108787	benign
1	11857642	C	T	0	0.284005	benign
1	11858307	G	A	0.421655	0	benign
1	11858417	G	A	0.189958	0	benign
1	11858424	C	A	0.178068	0	benign
1	118614192	C	A	0	0.066962	benign
1	118614249	T	G	0	0.064675	benign
1	118614467	C	A	0	0.787057	pathogenic
1	118615167	C	G	0	0.605308	pathogenic
1	118615209	A	T	0	0.627216	pathogenic
1	118615286	C	T	0	0.131641	benign
1	118615575	A	G	0	0.828535	pathogenic
1	118722662	T	C	0	0.062774	benign
1	11878864	G	T	0	0.520045	pathogenic
1	11880096	C	T	0	0.240679	benign
1	11880169	C	A	0	0.065395	benign
1	11880301	A	G	0	0.76252	pathogenic
1	118884509	G	T	0	0.381385	benign
1	118884626	C	A	0	0.234704	benign
1	118884781	T	A	0.813182	0	pathogenic
1	118884944	C	T	0.898122	0	pathogenic
1	118885177	G	A	0.694404	0	pathogenic
1	118885662	A	T	0	0.048229	benign
1	118918125	C	A	0	0.046584	benign
1	118923353	G	A	0	0.061072	benign
1	118923396	A	C	0	0.23655	benign
1	118924261	A	C	0	0.148632	benign
1	118924539	G	T	0	0.080017	benign
1	118924965	G	A	0	0.048707	benign
1	118924981	G	C	0	0.131593	benign
1	118931658	T	C	0.907661	0	pathogenic
1	118931780	G	A	0.007781	0	benign (high conf.)
1	119028594	A	G	0	0.106259	benign
1	119032705	T	C	0	0.103997	benign
1	119033225	C	G	0.867019	0	pathogenic
1	119033487	G	T	0	0.034542	benign
1	119033607	T	C	0	0.026483	benign (high conf.)
1	119033913	A	G	0	0.040693	benign
1	119034505	C	G	0	0.122193	benign
1	119127012	T	G	0	0.583528	pathogenic
1	119140410	G	T	0	0.222028	benign
1	119140440	G	A	0	0.247376	benign
1	119168748	G	T	0	0.024396	benign (high conf.)
1	11920406	G	T	0	0.048411	benign
1	119219340	C	T	0	0.941024	pathogenic
1	119219388	C	T	0	0.919341	pathogenic
1	119219800	A	C	0	0.326001	benign
1	119219951	G	C	0	0.19077	benign
1	11923143	C	T	0.006982	0	benign (high conf.)
1	11923345	G	A	0.29656	0	benign
1	119236826	C	A	0	0.026503	benign (high conf.)
1	119236880	G	T	0	0.039197	benign
1	11925173	C	T	0	0.063109	benign
1	11934886	C	A	0	0.039919	benign
1	119380768	G	T	0	0.036342	benign
1	119380908	A	C	0	0.012708	benign (high conf.)
1	119381558	A	T	0	0.027683	benign (high conf.)
1	119383126	G	A	0	0.042604	benign
1	119383153	G	T	0	0.06468	benign
[truncated: 230,111 more rows]
