# Supplementary material for: An Integrative Variant Scoring Function for Finding Novel Genes Associated with Ovarian and Thyroid Cancer
Source: Int J Environ Res Public Health. 2026 Mar 26;23(4):420. doi: 10.3390/ijerph23040420 (PMC13115708; doi:10.3390/ijerph23040420)
Supplement: Supplementary file 1 [file ijerph-23-00420-s001.zip › ijerph-4099470-supplementary/Supplementary Files/ThCa_FATHMM.csv]

Chromosome	Position	Ref. Base	Mutant Base	Coding Score	Non-Coding Score	Warning
1	7640650	G	A	0	0.020688	benign (high conf.)
1	26298118	G	T	0	0.054381	benign
1	31433237	C	A	0	0.199038	benign
1	41510747	A	T	0.057933	0	benign
1	65058332	G	T	0	0.124124	benign
1	77580872	C	A	0	0.080032	benign
1	89382964	G	A	0	0.026085	benign (high conf.)
1	125180145	C	G	0	0	No prediction found
1	143766539	C	G	0	0.629427	pathogenic
1	146986094	C	T	0	0.019742	benign (high conf.)
1	149607595	T	C	0	0	No prediction found
1	150764906	G	T	0	0.028197	benign (high conf.)
1	172387397	C	A	0	0.027272	benign (high conf.)
1	179341477	T	G	0	0.050237	benign
1	181766485	G	T	0	0.086772	benign
1	185970548	C	A	0	0.067216	benign
1	186166406	C	A	0	0.047647	benign
1	192994450	T	C	0	0.078948	benign
1	200409307	C	A	0.00663	0	benign (high conf.)
1	205305052	G	T	0	0.054451	benign
2	27632496	C	A	0	0.073785	benign
2	30751336	G	A	0	0.034266	benign
2	73229030	C	A	0	0.051671	benign
2	88766056	G	T	0	0.035532	benign
2	96501000	C	A	0	0.034303	benign
2	97083907	G	C	0	0.096776	benign
2	127609558	C	A	0.705659	0	pathogenic
2	168993848	G	A	0.245744	0	benign
2	196221010	T	G	0	0.029017	benign (high conf.)
2	200957400	C	G	0	0.989236	pathogenic (high conf.)
2	208143062	A	G	0	0.046315	benign
3	31879866	C	A	0	0.14821	benign
3	50273969	C	G	0	0.536831	pathogenic
3	52814045	C	A	0.141088	0	benign
3	120648031	G	T	0	0.029018	benign (high conf.)
3	126495974	C	A	0	0.038308	benign
3	131685980	G	C	0	0.10701	benign
3	151430199	G	T	0	0.02616	benign (high conf.)
3	179569742	G	T	0	0.022625	benign (high conf.)
4	67664067	G	T	0	0.040362	benign
4	73065180	T	G	0	0.038189	benign
4	73484489	T	C	0	0.104355	benign
4	145625105	T	C	0	0.051973	benign
4	163325943	C	T	0.00891	0	benign (high conf.)
4	188387495	C	A	0	0.442665	benign
5	31318041	C	A	0	0.058214	benign
5	74043208	C	A	0	0.123031	benign
5	79876354	C	A	0	0.141443	benign
5	80792886	C	A	0	0.115138	benign
5	82278262	C	A	0	0.03503	benign
5	116479988	C	G	0	0.065823	benign
5	140364519	C	A	0.562104	0	pathogenic
5	170263047	G	T	0	0.081078	benign
5	176878718	C	A	0	0.131232	benign
6	32355551	C	T	0	0.026679	benign (high conf.)
6	143823823	C	A	0	0.255012	benign
7	893741	G	T	0.964445	0	pathogenic
7	39833623	A	G	0	0.476607	benign
7	63580234	G	A	0	0.018639	benign (high conf.)
7	74507986	G	T	0	0.025871	benign (high conf.)
7	128403894	C	A	0	0.055554	benign
7	149719747	C	A	0	0.055991	benign
7	149725933	G	T	0.008499	0	benign (high conf.)
8	8702909	C	A	0.101659	0	benign
8	10833018	C	A	0	0.04911	benign
8	38295645	C	A	0	0.055523	benign
8	120456416	G	T	0	0.058675	benign
8	132871341	C	G	0	0.89218	pathogenic
9	35720629	C	T	0	0.016175	benign (high conf.)
9	87647493	C	A	0	0.033586	benign
9	88118882	A	C	0	0.091607	benign
9	96645681	C	A	0	0.019016	benign (high conf.)
9	97700170	C	A	0	0.627225	pathogenic
9	129834532	G	T	0	0.057636	benign
9	136014022	C	A	0	0.035775	benign
9	137234871	C	T	0	0.019579	benign (high conf.)
9	138043697	G	T	0	0.02148	benign (high conf.)
10	689494	C	A	0.499306	0	benign
10	17154837	C	A	0	0.031169	benign
10	70794209	G	T	0	0.469785	benign
10	72563084	T	A	0	0.065758	benign
10	78037217	G	T	0.921018	0	pathogenic
10	78037218	A	G	0.935936	0	pathogenic
10	87214361	C	A	0	0.039546	benign
10	100913306	G	T	0	0.327573	benign
10	128464589	C	T	0	0.134828	benign
10	129867634	G	T	0	0.334495	benign
11	611127	G	A	0	0.021031	benign (high conf.)
11	612504	C	G	0	0.091546	benign
11	2314497	G	T	0.566203	0	pathogenic
11	3973155	C	A	0	0.032848	benign
11	4832894	C	A	0	0.647455	pathogenic
11	61875772	G	A	0	0.036351	benign
11	62629519	T	G	0	0.051411	benign
11	64210976	C	A	0	0.035366	benign
11	75164025	G	T	0.955636	0	pathogenic
11	77181845	C	T	0	0.027523	benign (high conf.)
11	82914908	C	A	0	0.070221	benign
11	89765191	A	G	0	0.082586	benign
11	113831853	C	A	0	0.047426	benign
11	118489695	A	T	0	0.064149	benign
11	123645904	C	A	0	0.046541	benign
12	8227568	G	C	0	0.329549	benign
12	8359275	G	A	0	0.208669	benign
12	9598259	C	A	0	0.040138	benign
12	26686784	C	A	0	0.045385	benign
12	50692886	G	T	0	0.177477	benign
12	53973778	G	T	0.012244	0	benign (high conf.)
12	56614242	C	A	0	0.093843	benign
12	69570560	G	T	0	0.041742	benign
12	117484627	C	A	0	0.072581	benign
12	122184502	C	A	0	0.084964	benign
13	18178263	G	A	0	0	No prediction found
13	52679913	C	A	0	0.275373	benign
13	85793864	A	T	0	0.152999	benign
13	113227940	C	A	0	0.060169	benign
14	19485520	C	A	0	0.033512	benign
14	22844023	C	A	0	0.023975	benign (high conf.)
14	23307654	C	A	0	0.039551	benign
14	24217101	G	T	0	0.629849	pathogenic
14	50114159	C	A	0	0.043426	benign
14	55005157	G	A	0	0.048439	benign
14	60155854	G	T	0	0.062875	benign
14	64167739	C	A	0	0.077568	benign
14	88385822	G	A	0.108421	0	benign
14	95091292	T	C	0.857544	0	pathogenic
14	105623000	T	C	0	0.095109	benign
14	106642984	C	A	0	0.076728	benign
15	20257197	C	T	0	0.0183	benign (high conf.)
15	25225468	C	A	0	0.030868	benign
15	44570668	T	G	0	0.0491	benign
15	57488875	G	T	0	0.095244	benign
15	75785614	G	A	0	0.017056	benign (high conf.)
15	99257593	C	T	0	0.024499	benign (high conf.)
16	1792152	A	G	0.948575	0	pathogenic
16	3536371	C	A	0	0.316253	benign
16	4610009	G	C	0	0	No prediction found
16	11782155	G	T	0	0.044956	benign
16	20825906	A	G	0.804569	0	pathogenic
16	21067545	C	A	0	0.073252	benign
16	32115437	A	G	0	0.016333	benign (high conf.)
16	56887187	T	C	0	0.028273	benign (high conf.)
17	4302200	A	G	0	0.054393	benign
17	9853309	G	T	0	0.228547	benign
17	18104782	G	T	0	0.02118	benign (high conf.)
17	19842960	G	A	0	0.020705	benign (high conf.)
17	35490278	C	A	0	0.514077	pathogenic
17	38802651	C	A	0	0.153167	benign
17	41117822	C	A	0.148855	0	benign
17	48874920	C	A	0	0.289993	benign
17	58526612	A	T	0	0.06757	benign
17	64545733	A	G	0	0.120639	benign
17	66799406	G	A	0	0.020136	benign (high conf.)
17	73208172	C	A	0	0.084986	benign
17	77191477	C	A	0	0.023202	benign (high conf.)
17	81200289	C	A	0	0.108624	benign
18	26035834	C	A	0.167918	0	benign
18	45731347	C	A	0	0.082968	benign
19	436126	G	T	0	0.043472	benign
19	4818447	C	A	0	0.170188	benign
19	19248882	C	T	0.311507	0	benign
19	27897214	C	A	0	0.359922	benign
19	38143152	G	T	0	0.03518	benign
19	38216459	C	T	0	0.113343	benign
19	43194842	C	A	0	0.095137	benign
19	54741841	A	T	0	0.012706	benign (high conf.)
19	55156349	G	T	0.164776	0	benign
19	55692036	G	T	0.288416	0	benign
20	3693124	G	T	0.021276	0	benign (high conf.)
20	16573363	C	A	0	0.370512	benign
20	18145150	A	G	0	0.199925	benign
20	18420280	C	A	0	0.620813	pathogenic
20	34285712	C	A	0	0.086388	benign
20	44842362	G	T	0	0.100016	benign
20	45907867	C	A	0.950086	0	pathogenic
20	63309943	C	G	0	0.019987	benign (high conf.)
21	14001833	C	A	0	0.043851	benign
21	42273474	G	C	0	0.027214	benign (high conf.)
21	46150357	T	C	0	0.014688	benign (high conf.)
22	20113571	G	A	0	0.041844	benign
22	20668251	C	T	0	0.023545	benign (high conf.)
22	22747981	C	T	0	0.071061	benign
22	23619271	C	A	0	0.017601	benign (high conf.)
22	29287192	G	T	0	0.054365	benign
22	36195593	C	T	0	0.024708	benign (high conf.)
22	49793955	G	T	0	0.043073	benign
X	21743924	G	A	0	0	Predictions not available for allosomal chromosome 'X'
X	27864285	C	T	0	0	Predictions not available for allosomal chromosome 'X'
X	47627005	C	A	0	0	Predictions not available for allosomal chromosome 'X'
X	49211169	G	T	0	0	Predictions not available for allosomal chromosome 'X'
X	53085323	T	A	0	0	Predictions not available for allosomal chromosome 'X'
X	153970585	G	T	0	0	Predictions not available for allosomal chromosome 'X'
1	1255860	G	A	0	0.033825	benign
1	6210154	C	A	0	0.020354	benign (high conf.)
1	6496633	C	A	0	0.689611	pathogenic
1	16607294	T	C	0	0.018526	benign (high conf.)
1	16622258	G	A	0	0.035963	benign
1	16624394	G	A	0	0.592698	pathogenic
1	19385841	C	A	0	0.156738	benign
1	32276811	C	A	0	0.106382	benign
1	36322846	A	G	0	0.019523	benign (high conf.)
1	66635764	G	T	0	0.328786	benign
1	80496136	C	A	0	0.419728	benign
1	94857271	G	T	0	0.063663	benign
1	204136954	G	A	0	0.023807	benign (high conf.)
1	246631703	G	T	0	0.130838	benign
2	27462521	G	A	0	0.013996	benign (high conf.)
2	27466065	G	A	0	0.034986	benign
2	27669531	G	T	0	0.039156	benign
2	97118200	G	T	0	0.019105	benign (high conf.)
2	98636669	C	G	0	0.079531	benign
2	132729078	T	C	0	0.04157	benign
2	181530815	G	C	0	0.052739	benign
2	196721707	T	C	0	0.044792	benign
3	12787846	C	A	0	0.026157	benign (high conf.)
3	33393511	C	A	0	0.102199	benign
3	42553479	C	A	0	0.245457	benign
3	42752486	C	T	0	0.020096	benign (high conf.)
3	47062476	G	A	0	0.031691	benign
3	49650436	G	T	0	0.04665	benign
3	131550172	C	A	0	0.122299	benign
3	134627837	C	A	0	0.053525	benign
4	290533	C	T	0	0.022181	benign (high conf.)
4	962718	C	A	0	0.011031	benign (high conf.)
4	3209026	G	A	0	0.022292	benign (high conf.)
4	103196337	C	A	0	0.023109	benign (high conf.)
4	116043857	G	A	0	0.641567	pathogenic
4	164197337	G	A	0	0.113194	benign
4	189897892	C	T	0	0.018188	benign (high conf.)
5	5454724	C	A	0	0.035914	benign
5	39138665	A	T	0.161972	0	benign
5	146085357	C	A	0	0.019079	benign (high conf.)
5	159181846	C	A	0	0.062915	benign
5	172656735	A	G	0	0.015676	benign (high conf.)
6	10430475	T	G	0	0.024091	benign (high conf.)
6	31939325	G	C	0	0.989017	pathogenic (high conf.)
6	39878092	A	G	0	0.039224	benign
6	43160593	C	A	0	0.040819	benign
6	79208744	G	A	0	0.075713	benign
7	6879788	G	C	0	0.095967	benign
7	6879811	T	A	0	0.036033	benign
7	27048225	G	T	0	0.570934	pathogenic
7	27048651	A	C	0	0.092969	benign
7	35240907	G	A	0.940162	0	pathogenic
7	74913239	C	T	0	0.145372	benign
7	75883917	C	T	0	0.014878	benign (high conf.)
7	85020129	G	T	0	0.091217	benign
7	97733925	C	A	0	0.062967	benign
7	108002642	G	T	0	0.016931	benign (high conf.)
7	114942283	G	T	0.279229	0	benign
7	122303516	A	G	0	0.046182	benign
7	133170155	G	C	0	0.042136	benign
8	3367132	A	G	0.005704	0	benign (high conf.)
8	8232764	G	A	0	0.02369	benign (high conf.)
8	130079711	C	A	0	0.027688	benign (high conf.)
8	142878958	G	T	0	0.042416	benign
8	144427000	C	A	0	0.210052	benign
8	144555698	A	C	0	0.029712	benign (high conf.)
9	21191296	C	A	0	0.108333	benign
9	34623705	C	A	0.57527	0	pathogenic
9	92259117	T	C	0	0.033326	benign
9	112231996	G	A	0	0.022765	benign (high conf.)
9	132652350	G	T	0	0.147192	benign
9	133208335	C	T	0	0.034518	benign
9	137018089	C	A	0	0.052804	benign
10	50048081	A	G	0	0.017337	benign (high conf.)
10	52389483	A	C	0	0.225347	benign
10	92240092	G	T	0.836994	0	pathogenic
10	109883905	C	A	0	0.043731	benign
10	120504051	C	A	0	0.079797	benign
11	533874	T	C	0.938908	0	pathogenic
11	13375889	T	A	0	0.078398	benign
11	47178148	C	A	0	0.025282	benign (high conf.)
11	57700117	C	A	0	0.438054	benign
11	64256790	C	T	0	0.235243	benign
11	64676885	C	A	0	0.359055	benign
11	65505834	C	G	0	0.119452	benign
11	65636280	G	A	0.120458	0	benign
11	66468647	C	A	0	0.07407	benign
11	66858912	G	A	0	0	No prediction found
11	77159363	G	A	0	0.023469	benign (high conf.)
11	78219513	G	A	0	0.044224	benign
11	115539413	C	A	0	0.098048	benign
11	120660517	C	A	0	0.04749	benign
12	31116535	T	C	0	0.021045	benign (high conf.)
12	106066766	C	T	0	0.728122	pathogenic
12	112951039	C	A	0	0.030549	benign
12	124977500	G	C	0	0.271187	benign
13	41440814	G	T	0	0.172769	benign
13	48373262	C	T	0	0.061408	benign
13	98457219	C	A	0.685699	0	pathogenic
13	98897803	T	C	0	0.092329	benign
14	19180143	C	T	0	0.121385	benign
14	65880317	C	A	0	0.046416	benign
14	75971817	C	T	0	0.018566	benign (high conf.)
16	550696	T	C	0	0.020049	benign (high conf.)
16	2278649	G	T	0	0.08452	benign
16	15756338	T	G	0	0.984859	pathogenic (high conf.)
16	19699393	C	T	0	0.091685	benign
16	29312417	C	T	0	0.236837	benign
16	31488442	T	G	0.977473	0	pathogenic (high conf.)
16	31507876	C	A	0.012405	0	benign (high conf.)
16	34581439	T	A	0	0.064917	benign
16	34581479	C	G	0	0.071444	benign
16	46390811	T	A	0	0.069248	benign
16	46720929	C	A	0	0.036852	benign
16	56635700	G	A	0	0.139777	benign
16	56833468	G	T	0	0.113407	benign
16	68310620	G	C	0	0.528379	pathogenic
16	70132011	T	C	0	0.053535	benign
16	72054532	G	T	0	0.298882	benign
17	5132669	C	G	0	0.034233	benign
17	19446193	T	A	0	0.557887	pathogenic
17	46283157	C	A	0	0.044131	benign
17	60212171	T	A	0	0.078923	benign
17	63497041	G	C	0	0.111174	benign
17	64750447	T	C	0	0.844101	pathogenic
17	78086416	A	T	0	0.032333	benign
17	78525226	C	T	0	0.017923	benign (high conf.)
17	79077789	G	A	0.858202	0	pathogenic
18	21119192	T	C	0	0.952303	pathogenic
18	23619433	G	T	0	0.081282	benign
18	70706109	C	T	0	0.081351	benign
19	7577572	G	A	0	0.079904	benign
19	8089463	G	T	0	0.025525	benign (high conf.)
19	9763560	C	T	0	0.022875	benign (high conf.)
19	12096849	G	T	0	0.372857	benign
19	15729035	C	A	0	0.424116	benign
19	17841830	A	C	0	0.016312	benign (high conf.)
19	28792119	G	T	0	0.153239	benign
19	36067990	G	T	0.282832	0	benign
19	43035788	C	T	0	0.088321	benign
19	49045438	C	T	0	0.023245	benign (high conf.)
19	49688330	C	A	0	0.121444	benign
19	54455633	G	T	0	0.03217	benign
20	3779238	C	A	0.258972	0	benign
20	29495018	G	A	0	0	No prediction found
20	45704314	G	A	0	0.037822	benign
20	46374256	C	A	0	0.050795	benign
21	10464698	A	C	0	0.029301	benign (high conf.)
21	46272479	C	A	0	0.052958	benign
22	16476541	C	A	0	0.047893	benign
22	24035928	A	G	0	0.025712	benign (high conf.)
22	36327480	C	A	0.847692	0	pathogenic
22	37758020	A	G	0.954846	0	pathogenic
X	2797439	C	A	0	0	Predictions not available for allosomal chromosome 'X'
X	2856657	T	C	0	0	Predictions not available for allosomal chromosome 'X'
X	41322853	A	T	0	0	Predictions not available for allosomal chromosome 'X'
X	48981187	G	T	0	0	Predictions not available for allosomal chromosome 'X'
X	72581085	A	C	0	0	Predictions not available for allosomal chromosome 'X'
X	129468637	C	G	0	0	Predictions not available for allosomal chromosome 'X'
X	129812556	C	T	0	0	Predictions not available for allosomal chromosome 'X'
X	148958163	G	A	0	0	Predictions not available for allosomal chromosome 'X'
1	5952806	T	G	0.17792	0	benign
1	6142512	A	C	0.949889	0	pathogenic
1	7984972	A	G	0.952238	0	pathogenic
1	10262091	T	C	0	0.041684	benign
1	10340031	C	T	0	0.066702	benign
1	12883155	G	A	0.004331	0	benign (high conf.)
1	16022708	G	A	0.118847	0	benign
1	21828570	G	A	0	0.028647	benign (high conf.)
1	23071950	T	C	0	0.049096	benign
1	24660996	T	C	0	0.067285	benign
1	24745630	G	A	0	0.73658	pathogenic
1	24745632	G	A	0	0.493342	benign
1	26284553	T	C	0	0.012069	benign (high conf.)
1	26941619	A	C	0.963052	0	pathogenic
1	29315883	A	C	0	0.109977	benign
1	31911563	C	T	0	0.102733	benign
1	32014323	G	A	0.70884	0	pathogenic
1	33521669	G	A	0	0.016548	benign (high conf.)
1	36034085	A	T	0	0.062045	benign
1	37613666	T	C	0	0.051782	benign
1	38012654	A	C	0	0.109238	benign
1	40078851	A	C	0	0.024472	benign (high conf.)
1	40838551	C	T	0	0.221648	benign
1	42683413	T	C	0.007617	0	benign (high conf.)
1	43425069	T	C	0	0.176537	benign
1	44802751	C	G	0	0.365166	benign
1	45518765	T	C	0	0.036579	benign
1	46413619	C	T	0	0.214519	benign
1	48298626	T	A	0	0.093459	benign
1	48305992	A	C	0	0.050188	benign
1	48305993	A	T	0	0.039682	benign
1	52332984	C	T	0	0.02173	benign (high conf.)
1	52994720	T	G	0	0.971775	pathogenic (high conf.)
1	62051068	T	G	0	0.032382	benign
1	63411033	A	C	0	0.061053	benign
1	63531732	A	G	0	0.034869	benign
1	64846660	C	T	0.249835	0	benign
1	64847549	G	A	0.860447	0	pathogenic
1	65389645	T	G	0	0.299308	benign
1	67430075	T	G	0.457728	0	benign
1	67430096	G	A	0.397145	0	benign
1	68153773	A	G	0	0.074414	benign
1	74109623	A	T	0	0.062021	benign
1	74182691	A	G	0.007528	0	benign (high conf.)
1	74235345	T	G	0	0.818652	pathogenic
1	75733511	A	G	0	0.342331	benign
1	75794563	A	C	0.594518	0	pathogenic
1	81503114	A	G	0	0.322522	benign
1	84516290	T	G	0	0.740486	pathogenic
1	86022587	T	G	0.607985	0	pathogenic
1	86125331	T	C	0.010707	0	benign (high conf.)
1	86447701	T	A	0.143815	0	benign
1	93897818	A	C	0	0.170924	benign
1	97720958	A	C	0	0.0512	benign
1	99728743	G	A	0	0.029654	benign (high conf.)
1	107505371	G	A	0	0.396082	benign
1	110051634	C	T	0	0.051579	benign
1	113768444	A	C	0	0.028494	benign (high conf.)
1	113857790	T	C	0	0.03544	benign
1	115659521	G	A	0	0.025869	benign (high conf.)
1	115841014	G	C	0	0.826763	pathogenic
1	116035228	C	T	0.416717	0	benign
1	118099798	C	T	0.762161	0	pathogenic
1	118150683	T	G	0	0.048481	benign
1	118884939	T	G	0.660638	0	pathogenic
1	119752450	T	C	0	0.024361	benign (high conf.)
1	120466229	T	G	0	0	No prediction found
1	120890193	A	G	0.168694	0	benign
1	143606322	T	G	0	0.02677	benign (high conf.)
1	145901812	C	T	0	0.035858	benign
1	145993739	A	G	0	0.07648	benign
1	146683316	G	A	0	0	No prediction found
1	147928394	G	T	0	0.059972	benign
1	147944406	T	C	0	0.070278	benign
1	149813288	G	A	0.865737	0	pathogenic
1	150093777	G	T	0	0.182136	benign
1	151117542	G	T	0	0.049396	benign
1	151138811	G	A	0	0.023215	benign (high conf.)
1	152910172	A	C	0.065303	0	benign
1	153418173	A	G	0.012359	0	benign (high conf.)
1	154859584	C	T	0	0.021192	benign (high conf.)
1	154984011	C	A	0.26313	0	benign
1	155051503	G	A	0	0.017555	benign (high conf.)
1	157521385	T	C	0	0.045449	benign
1	157552262	A	G	0	0.022611	benign (high conf.)
1	157700389	G	A	0	0.030907	benign
1	157700468	G	C	0.123613	0	benign
1	159440468	A	C	0.126301	0	benign
1	160711745	C	T	0.045787	0	benign
1	160823939	C	T	0	0.027995	benign (high conf.)
1	161314351	C	T	0	0.066207	benign
1	162772346	G	A	0	0.116907	benign
1	164792687	A	C	0.592067	0	pathogenic
1	165353250	C	A	0.41875	0	benign
1	165669340	T	G	0.243525	0	benign
1	169125099	C	T	0	0.025487	benign (high conf.)
1	170024638	T	C	0	0.684551	pathogenic
1	171670498	G	A	0	0.096437	benign
1	172885976	C	T	0	0.415944	benign
1	173573443	T	C	0	0.041361	benign
1	173838136	G	C	0	0.048352	benign
1	183547358	T	C	0	0.103495	benign
1	184832068	A	G	0	0.036186	benign
1	186116917	G	A	0	0.047143	benign
1	186444563	A	G	0	0.025789	benign (high conf.)
1	190098840	T	G	0.51721	0	pathogenic
1	192575993	G	A	0	0.158993	benign
1	192576061	G	A	0	0.132704	benign
1	192576141	C	G	0	0.391875	benign
1	192576169	G	A	0	0.14101	benign
1	192576176	C	T	0	0.104185	benign
1	192576190	A	C	0	0.191271	benign
1	192576202	C	G	0	0.183592	benign
1	192576287	G	A	0.782391	0	pathogenic
1	192576404	C	G	0	0.126871	benign
1	192576512	C	T	0	0.078352	benign
1	192576726	C	T	0	0.105515	benign
1	192576868	G	A	0	0.093136	benign
1	196326713	T	G	0	0.991737	pathogenic (high conf.)
1	196467636	T	C	0	0.038592	benign
1	196949594	T	A	0.271569	0	benign
1	197172121	C	A	0	0.065374	benign
1	198858937	C	T	0	0.93814	pathogenic
1	201316800	T	C	0	0.016326	benign (high conf.)
1	201810819	T	C	0	0.035921	benign
1	203175175	A	G	0	0.017828	benign (high conf.)
1	203305707	G	A	0.17574	0	benign
1	203305708	G	A	0.01308	0	benign (high conf.)
1	203305739	G	C	0.766716	0	pathogenic
1	205147934	A	G	0	0.058478	benign
1	206022167	C	T	0.964319	0	pathogenic
1	207577795	T	C	0	0.09108	benign
1	210861914	A	G	0	0.083245	benign
1	213242328	T	C	0.464871	0	benign
1	214402973	T	C	0	0.031517	benign
1	215900718	A	C	0	0.368977	benign
1	216072823	T	G	0	0.143398	benign
1	223863781	T	A	0	0.868568	pathogenic
1	227925215	C	G	0	0.033192	benign
1	231366564	T	C	0	0.049326	benign
1	231750247	C	T	0	0.024057	benign (high conf.)
1	232483657	C	T	0	0.070344	benign
1	233057183	C	T	0	0.071806	benign
1	235724093	C	T	0.886781	0	pathogenic
1	237657839	A	C	0	0.206049	benign
1	242890130	T	C	0	0.070557	benign
1	243212076	A	C	0	0.083459	benign
1	248650169	G	A	0.100491	0	benign
2	283295	A	G	0	0.062428	benign
2	1661089	A	C	0	0.024938	benign (high conf.)
2	5699210	C	A	0	0.657368	pathogenic
2	11580583	G	A	0	0.020808	benign (high conf.)
2	14638335	T	G	0	0.013189	benign (high conf.)
2	16855012	A	G	0	0.740634	pathogenic
2	19946661	T	C	0	0.052235	benign
2	23385638	G	A	0	0.103969	benign
2	25427393	T	G	0	0.042531	benign
2	25928964	T	C	0	0.139872	benign
2	28233328	T	C	0	0.03793	benign
2	29532153	T	C	0	0.120533	benign
2	31622554	G	A	0	0.067208	benign
2	32549406	C	T	0.891992	0	pathogenic
2	38074533	C	T	0.163799	0	benign
2	38749194	C	T	0	0.577652	pathogenic
2	39303039	T	A	0	0.037889	benign
2	43846266	T	C	0.424774	0	benign
2	53949222	A	G	0.021337	0	benign (high conf.)
2	55522373	G	A	0	0.026676	benign (high conf.)
2	56375909	C	T	0.148141	0	benign
2	70261091	A	G	0	0.102835	benign
2	74092962	C	T	0.222247	0	benign
2	84722882	T	C	0	0.017256	benign (high conf.)
2	86088775	T	A	0	0.241624	benign
2	86088776	G	T	0	0.698449	pathogenic
2	86815473	T	C	0	0.26986	benign
2	86904112	C	T	0	0.027666	benign (high conf.)
2	89196098	T	C	0	0.20546	benign
2	89196107	A	G	0	0.96223	pathogenic
2	89196141	T	C	0	0.156354	benign
2	89196247	T	C	0	0.255523	benign
2	89196253	C	T	0	0.063654	benign
2	89196274	G	A	0	0.039357	benign
2	89196452	T	C	0	0.03392	benign
2	89196464	T	C	0	0.168217	benign
2	89196501	C	T	0	0.036651	benign
2	89196708	A	C	0	0.073594	benign
2	89234293	T	A	0	0.067529	benign
2	89624399	T	A	0	0	No prediction found
2	90221134	G	A	0.16263	0	benign
2	90221192	A	T	0.030893	0	benign
2	90221204	A	G	0.308049	0	benign
2	90221246	C	T	0.017084	0	benign (high conf.)
2	90221294	G	A	0.26937	0	benign
2	90221323	A	T	0.104486	0	benign
2	90221341	G	C	0.216369	0	benign
2	90221398	A	G	0	0.142196	benign
2	91913886	T	C	0	0.023266	benign (high conf.)
2	95109980	T	C	0.007651	0	benign (high conf.)
2	95543101	A	G	0	0.038036	benign
2	95853823	G	C	0.006729	0	benign (high conf.)
2	95880733	G	A	0	0.029242	benign (high conf.)
2	96144870	C	T	0.159198	0	benign
2	96144919	C	T	0	0.013365	benign (high conf.)
2	96690743	T	C	0	0.028042	benign (high conf.)
2	96797276	G	A	0	0.03046	benign
2	97081897	T	C	0	0.021337	benign (high conf.)
2	97554848	T	C	0	0.024757	benign (high conf.)
2	98645263	A	C	0	0.071796	benign
2	98794445	C	A	0	0.532916	pathogenic
2	110634012	C	T	0	0.248955	benign
2	124434785	A	C	0	0.03711	benign
2	127421324	C	T	0.948051	0	pathogenic
2	127609876	C	T	0.012835	0	benign (high conf.)
2	128519065	A	C	0	0.621421	pathogenic
2	135709510	A	T	0.728273	0	pathogenic
2	135782920	T	C	0	0.482215	benign
2	136116098	C	T	0	0.148576	benign
2	136116123	C	A	0	0.143911	benign
2	138307408	A	C	0	0.67702	pathogenic
2	144517277	C	T	0	0.991945	pathogenic (high conf.)
2	148462720	A	T	0	0.053929	benign
2	158425377	T	C	0	0.320835	benign
2	161179684	C	T	0.121972	0	benign
2	162371997	A	C	0.008887	0	benign (high conf.)
2	164703576	A	G	0	0.044934	benign
2	165388596	A	C	0	0.370406	benign
2	166233448	A	C	0.01388	0	benign (high conf.)
2	166472544	G	C	0	0.032727	benign
2	177617518	T	G	0.361424	0	benign
2	177998758	C	G	0	0.904961	pathogenic
2	182229977	A	C	0	0.489958	benign
2	182981253	T	C	0.006128	0	benign (high conf.)
2	189009366	A	G	0	0.151347	benign
2	189088992	G	A	0	0.060727	benign
2	196024367	G	A	0	0.021434	benign (high conf.)
2	197405412	T	C	0.895839	0	pathogenic
2	201707115	A	G	0	0.02371	benign (high conf.)
2	202894775	A	G	0	0.025069	benign (high conf.)
2	202982321	G	A	0.457033	0	benign
2	205697420	A	G	0	0.277218	benign
2	209849276	T	A	0	0.080379	benign
2	210653914	T	C	0	0.082646	benign
2	210663092	T	C	0	0.162627	benign
2	218495933	T	C	0.005911	0	benign (high conf.)
2	218495956	A	G	0	0.981281	pathogenic (high conf.)
2	218495971	T	C	0	0.398595	benign
2	218646003	C	T	0	0.021949	benign (high conf.)
2	218829951	A	G	0	0.024806	benign (high conf.)
2	219207660	C	T	0.921553	0	pathogenic
2	232638191	G	T	0	0.790817	pathogenic
2	233519436	T	C	0	0.286748	benign
2	233849690	T	C	0	0.026626	benign (high conf.)
2	237353363	T	C	0.794095	0	pathogenic
2	238168428	C	T	0.015038	0	benign (high conf.)
2	240771020	T	C	0.936097	0	pathogenic
2	240965588	C	A	0	0.04031	benign
2	240989459	A	G	0	0.013085	benign (high conf.)
3	1383423	T	C	0	0.050582	benign
3	1383424	T	A	0	0.082246	benign
3	7686164	G	A	0	0.079678	benign
3	9442134	C	G	0.275654	0	benign
3	9653472	C	T	0	0.043137	benign
3	9947344	G	A	0.159078	0	benign
3	10096542	A	G	0	0.051035	benign
3	12434073	G	T	0.202014	0	benign
3	14494735	A	G	0	0.024691	benign (high conf.)
3	25580829	G	T	0	0.04317	benign
3	25609135	G	A	0	0.061911	benign
3	30786455	T	G	0	0.44683	benign
3	31980886	G	A	0	0.02166	benign (high conf.)
3	33014418	A	G	0	0.02972	benign (high conf.)
3	38276817	T	C	0	0.03579	benign
3	38501541	G	A	0	0.031001	benign
3	38763474	A	C	0	0.255538	benign
3	39110211	C	A	0.114515	0	benign
3	42209829	C	T	0.275889	0	benign
3	42800987	T	C	0	0.037362	benign
3	43702281	A	C	0.13245	0	benign
3	45973160	T	C	0.899996	0	pathogenic
3	46358090	A	C	0.286395	0	benign
3	46498232	G	A	0	0.029168	benign (high conf.)
3	49643257	G	A	0	0.037462	benign
3	50318367	C	T	0.2474	0	benign
3	50367183	C	A	0	0.087435	benign
3	50647669	G	T	0	0.054667	benign
3	52439591	C	T	0	0.049686	benign
3	52744126	A	G	0	0.062412	benign
3	53241086	A	G	0	0.068413	benign
3	54879220	A	G	0	0.272676	benign
3	57941842	G	A	0	0.423861	benign
3	58134441	T	C	0	0.026618	benign (high conf.)
3	58396932	A	G	0	0.050689	benign
3	58566967	A	G	0	0.080791	benign
3	60536924	A	C	0.009097	0	benign (high conf.)
3	64654683	G	T	0	0.134623	benign
3	65448061	C	T	0	0.990908	pathogenic (high conf.)
3	69249042	A	G	0	0.158708	benign
3	97900369	T	A	0	0.032031	benign
3	98390602	C	A	0	0.029275	benign (high conf.)
3	98581641	A	G	0	0.058639	benign
3	100847538	T	C	0	0.047103	benign
3	102453014	C	A	0.326966	0	benign
3	107378079	A	C	0.182411	0	benign
3	111945130	T	C	0	0.102009	benign
3	119659824	T	C	0	0.025069	benign (high conf.)
3	121318699	A	C	0	0.064696	benign
3	121489447	C	T	0.082296	0	benign
3	121533075	A	G	0.950272	0	pathogenic
3	121677655	C	G	0	0.030616	benign
3	122005273	T	C	0.944287	0	pathogenic
3	128055568	T	C	0.950104	0	pathogenic
3	128485798	G	T	0.964761	0	pathogenic
3	130592707	A	T	0.012618	0	benign (high conf.)
3	131685690	A	G	0	0.025546	benign (high conf.)
3	132175642	G	A	0	0.519573	pathogenic
3	132434633	T	G	0	0.159983	benign
3	135161791	C	T	0	0.020617	benign (high conf.)
3	138166975	A	G	0	0.041748	benign
3	139517478	A	C	0	0.804583	pathogenic
3	149039206	C	T	0.675147	0	pathogenic
3	149086488	C	T	0	0.033944	benign
3	149895660	A	C	0	0.16638	benign
3	150762800	T	C	0	0	No prediction found
3	151158587	A	G	0	0.03281	benign
3	151447853	T	G	0.123537	0	benign
3	157317114	A	C	0.9392	0	pathogenic
3	158805187	T	C	0	0.046419	benign
3	167242671	A	G	0	0.603904	pathogenic
3	167822855	C	T	0	0.031545	benign
3	171018450	T	C	0	0.047715	benign
3	172802482	A	G	0	0.04151	benign
3	177475333	T	C	0	0.030214	benign
3	179365100	G	T	0	0.066578	benign
3	183947310	T	C	0	0.030777	benign
3	184240918	G	A	0.022243	0	benign (high conf.)
3	184388180	A	G	0	0.027318	benign (high conf.)
3	190862766	C	T	0	0.049808	benign
3	193554767	C	T	0.048089	0	benign
3	195699122	C	G	0	0.013853	benign (high conf.)
3	195938145	A	G	0	0.161468	benign
3	197889849	G	A	0	0.031625	benign
3	197951339	G	A	0	0.024446	benign (high conf.)
4	1800005	C	T	0	0.028585	benign (high conf.)
4	3132427	T	C	0	0.044947	benign
4	3132429	T	C	0	0.044947	benign
4	3316502	G	A	0.136441	0	benign
4	6060433	C	T	0.013859	0	benign (high conf.)
4	7053960	A	G	0	0.116546	benign
4	8060827	C	T	0	0.028652	benign (high conf.)
4	8222836	C	T	0	0.940919	pathogenic
4	9230486	A	G	0	0.050659	benign
4	9996852	A	G	0.008924	0	benign (high conf.)
4	47537152	A	G	0	0.035983	benign
4	55616505	T	C	0	0.030822	benign
4	56991010	A	G	0	0.031289	benign
4	66276845	G	T	0	0.197416	benign
4	69357253	A	G	0	0.341797	benign
4	69940156	A	G	0	0.012601	benign (high conf.)
4	70522554	C	A	0	0.041193	benign
4	73415057	A	C	0.154322	0	benign
4	76104754	A	G	0	0.033282	benign
4	77083212	A	G	0	0.05408	benign
4	78445368	C	A	0	0.049753	benign
4	81089619	T	C	0	0.175443	benign
4	82705144	T	G	0	0.049058	benign
4	83467651	G	A	0	0.03499	benign
4	87494832	T	G	0	0.058696	benign
4	87786065	T	C	0	0.296989	benign
4	88906480	A	C	0	0.055194	benign
4	89113299	T	C	0.167591	0	benign
4	99435297	A	C	0	0.160682	benign
4	99583354	C	G	0	0.090007	benign
4	100417113	T	G	0	0.986234	pathogenic (high conf.)
4	101895106	T	C	0	0.032153	benign
4	118480451	T	G	0	0.397587	benign
4	118689642	C	T	0	0.017984	benign (high conf.)
4	120710208	C	A	0	0.018997	benign (high conf.)
4	121671714	T	C	0	0.019331	benign (high conf.)
4	122411558	C	T	0	0.022455	benign (high conf.)
4	124709967	G	T	0	0.055228	benign
4	125407201	A	G	0	0.069092	benign
4	125408789	A	T	0.88815	0	pathogenic
4	127730830	C	T	0	0.021467	benign (high conf.)
4	128035602	A	G	0	0.039021	benign
4	133151030	C	T	0.212933	0	benign
4	133151053	C	G	0.698174	0	pathogenic
4	137528368	T	C	0	0.189052	benign
4	139342866	G	A	0.883539	0	pathogenic
4	147485515	A	T	0	0.145695	benign
4	147946708	A	C	0	0.989906	pathogenic (high conf.)
4	153589062	A	C	0	0.038689	benign
4	159026378	A	G	0	0.067942	benign
4	164958018	T	G	0	0.08664	benign
4	173292181	T	C	0.96067	0	pathogenic
4	182793075	G	T	0.915344	0	pathogenic
4	183322021	G	T	0.475634	0	benign
4	186082924	A	C	0.914528	0	pathogenic
4	186237071	T	C	0	0.04286	benign
4	186272955	C	A	0	0.043044	benign
5	801317	T	C	0	0.028268	benign (high conf.)
5	9122868	A	G	0	0.131532	benign
5	13788818	T	G	0.251115	0	benign
5	23509669	T	A	0	0.045963	benign
5	23509929	C	A	0.125127	0	benign
5	32782859	T	G	0	0.146753	benign
5	33614286	A	T	0.307311	0	benign
5	35026253	A	G	0	0.108761	benign
5	35708814	G	A	0	0.022997	benign (high conf.)
5	36226390	A	G	0	0.137976	benign
5	36251227	T	G	0	0.043563	benign
5	36261872	G	T	0	0.070695	benign
5	39888672	T	C	0	0.087763	benign
5	40798176	C	T	0.172132	0	benign
5	41911046	A	C	0	0.991812	pathogenic (high conf.)
5	42467810	T	G	0	0.068835	benign
5	45396552	G	A	0.007364	0	benign (high conf.)
5	55816490	T	G	0.131082	0	benign
5	62358293	T	G	0.901488	0	pathogenic
5	77046551	G	A	0.149644	0	benign
5	84060416	A	G	0.953076	0	pathogenic
5	86285004	T	G	0	0.033506	benign
5	94403445	A	T	0	0.035848	benign
5	98881287	C	A	0.26167	0	benign
5	110627660	C	T	0	0.031972	benign
5	111975217	A	G	0	0.042482	benign
5	112902694	C	A	0	0.039196	benign
5	114473224	A	G	0	0.167499	benign
5	115146970	A	C	0	0.035784	benign
5	116497202	A	C	0	0.345691	benign
5	122999825	A	G	0	0.090074	benign
5	132489391	C	A	0	0.984751	pathogenic (high conf.)
5	132489396	T	G	0.919613	0	pathogenic
5	132489529	T	C	0	0.03752	benign
5	132604105	T	G	0	0.487997	benign
5	132864308	A	C	0.026926	0	benign (high conf.)
5	135578765	G	A	0.2343	0	benign
5	136858472	G	A	0	0.107315	benign
5	138152439	A	C	0	0.064138	benign
5	138465701	G	C	0	0.707837	pathogenic
5	138465878	G	A	0.836542	0	pathogenic
5	140561898	C	T	0.124875	0	benign
5	140787448	T	G	0.006813	0	benign (high conf.)
5	140883625	C	G	0.818306	0	pathogenic
5	140927339	A	T	0.118486	0	benign
5	141184879	T	G	0.04141	0	benign
5	141201390	C	T	0.325042	0	benign
5	141355794	C	T	0.005466	0	benign (high conf.)
5	146237271	T	G	0	0.155876	benign
5	148104777	T	C	0	0.026374	benign (high conf.)
5	149316296	C	T	0.009263	0	benign (high conf.)
5	149525046	T	A	0.931613	0	pathogenic
5	149884994	T	G	0	0.056359	benign
5	152398072	T	G	0.402797	0	benign
5	157494483	T	A	0	0.050493	benign
5	160569742	G	T	0	0.051924	benign
5	160685941	A	G	0	0.037273	benign
5	168244765	T	C	0	0.028105	benign (high conf.)
5	170721934	C	T	0	0.025869	benign (high conf.)
5	170911062	T	G	0.909421	0	pathogenic
5	172339131	T	G	0.387061	0	benign
5	176371639	A	G	0	0.053496	benign
5	176499009	G	A	0.223274	0	benign
5	178932074	G	C	0.12301	0	benign
5	179154933	A	G	0	0.129669	benign
6	395661	A	G	0	0.064045	benign
6	2833543	C	A	0	0.485609	benign
6	10626391	T	C	0	0.147453	benign
6	10704933	T	C	0	0.038011	benign
6	13801467	C	T	0	0.042694	benign
6	14117921	G	A	0	0.167972	benign
6	14118066	G	A	0	0.957128	pathogenic
6	24301821	T	G	0.53828	0	pathogenic
6	24456751	T	A	0	0.061084	benign
6	24839233	T	G	0.898451	0	pathogenic
6	26026851	G	A	0	0.2795	benign
6	26124382	G	A	0.011965	0	benign (high conf.)
6	26198965	C	T	0.015979	0	benign (high conf.)
6	26217017	G	A	0.882237	0	pathogenic
6	27139523	C	G	0.803215	0	pathogenic
6	27146265	C	T	0	0.010262	benign (high conf.)
6	27311059	T	G	0.01153	0	benign (high conf.)
6	27807589	C	T	0.029025	0	benign (high conf.)
6	27824489	G	A	0	0.057619	benign
6	27824569	G	A	0	0.533954	pathogenic
6	27838087	G	A	0.436219	0	benign
6	27871821	C	T	0	0.117416	benign
6	29112490	G	A	0.006956	0	benign (high conf.)
6	29329581	T	C	0	0.471852	benign
6	30156746	C	T	0	0.01822	benign (high conf.)
6	30952021	A	C	0.033386	0	benign
6	31159853	C	T	0	0.022591	benign (high conf.)
6	31162116	A	T	0	0.035595	benign
6	31575830	G	A	0.352496	0	benign
6	31581822	T	C	0.128251	0	benign
6	31581827	G	A	0.008209	0	benign (high conf.)
6	31581952	T	C	0	0.03004	benign
6	31581988	T	G	0	0.035356	benign
6	31582142	C	T	0	0.028021	benign (high conf.)
6	31665422	A	G	0	0.822995	pathogenic
6	31724064	G	A	0	0.053084	benign
6	32152216	C	T	0	0.027381	benign (high conf.)
6	33441229	G	A	0.242875	0	benign
6	34981658	T	C	0	0.238624	benign
6	35943811	G	A	0	0.209004	benign
6	37171170	G	A	0.903534	0	pathogenic
6	38723084	C	T	0.044537	0	benign
6	39878849	T	C	0	0.017202	benign (high conf.)
6	41209706	A	G	0	0.047286	benign
6	41739664	C	T	0	0.025149	benign (high conf.)
6	41804093	T	C	0	0.054761	benign
6	41941535	C	T	0.236313	0	benign
6	43449792	C	T	0	0.051733	benign
6	43454249	A	G	0	0.05438	benign
6	44231245	G	A	0	0.02719	benign (high conf.)
6	44264977	C	G	0	0.961249	pathogenic
6	46753851	C	T	0.124227	0	benign
6	48701746	C	T	0	0.573047	pathogenic
6	52060027	C	T	0.0107	0	benign (high conf.)
6	53897481	A	G	0	0.048513	benign
6	56511398	T	G	0.938223	0	pathogenic
6	66093338	G	T	0	0.065842	benign
6	67933897	T	A	0	0.557974	pathogenic
6	68639074	A	C	0.006046	0	benign (high conf.)
6	69932962	T	C	0	0.069347	benign
6	70156594	T	G	0	0.174599	benign
6	73055286	T	C	0	0.110847	benign
6	75117449	G	A	0.006862	0	benign (high conf.)
6	89719316	C	T	0	0.074115	benign
6	96208437	G	A	0	0.039283	benign
6	96549850	T	A	0	0.056818	benign
6	108994455	T	G	0	0.841043	pathogenic
6	110875095	G	A	0	0.992372	pathogenic (high conf.)
6	111025350	C	T	0	0.050584	benign
6	112172692	T	A	0.232432	0	benign
6	117265827	T	G	0.76577	0	pathogenic
6	117268166	T	G	0	0.188749	benign
6	119024868	A	G	0	0.326213	benign
6	123529259	T	G	0	0.406309	benign
6	129607841	T	A	0	0.062137	benign
6	129608046	A	C	0.892609	0	pathogenic
6	131598146	T	C	0	0.039857	benign
6	131718858	T	C	0	0.037473	benign
6	134172876	T	C	0	0.060747	benign
6	134172884	A	T	0	0.413004	benign
6	134173142	T	A	0.890016	0	pathogenic
6	134173517	G	A	0.957552	0	pathogenic
6	134173523	G	A	0.95059	0	pathogenic
6	134173906	T	G	0	0.189706	benign
6	134173918	G	A	0	0.044396	benign
6	134174031	G	A	0.80749	0	pathogenic
6	134174032	C	T	0.013092	0	benign (high conf.)
6	134174080	G	A	0.235311	0	benign
6	134174129	G	A	0	0.673633	pathogenic
6	134174353	A	G	0	0.055711	benign
6	134174437	C	T	0	0.041606	benign
6	134174627	C	T	0.020596	0	benign (high conf.)
6	134174653	C	T	0	0.048376	benign
6	134174711	C	T	0	0.221953	benign
6	134174766	G	A	0.020703	0	benign (high conf.)
6	134174808	C	T	0	0.42519	benign
6	134317624	C	G	0	0.873879	pathogenic
6	138900767	G	T	0	0.044707	benign
6	144438669	C	T	0	0.051133	benign
6	147493316	T	G	0	0.093648	benign
6	154792978	T	A	0	0.992268	pathogenic (high conf.)
6	157647471	C	T	0	0.026209	benign (high conf.)
6	158818077	C	T	0	0.904327	pathogenic
6	158818184	C	G	0	0.069636	benign
6	160256508	G	A	0	0.028538	benign (high conf.)
6	161785734	T	C	0	0.044164	benign
6	162201051	T	G	0	0.066636	benign
6	162443302	A	G	0	0.919603	pathogenic
6	165301916	C	T	0.048412	0	benign
6	167787459	A	G	0	0.073329	benign
6	167893725	T	G	0	0.613585	pathogenic
6	168307998	C	G	0.190286	0	benign
6	169768300	T	C	0	0.020068	benign (high conf.)
7	1152101	C	T	0	0.364403	benign
7	2239746	A	G	0	0.063089	benign
7	2607117	T	G	0	0.75692	pathogenic
7	2944252	T	A	0.69515	0	pathogenic
7	2944519	C	T	0.832845	0	pathogenic
7	6509055	C	T	0.147916	0	benign
7	12471989	A	G	0	0.040004	benign
7	13939317	T	G	0	0.095661	benign
7	16792899	T	G	0	0.308501	benign
7	16865989	C	T	0	0.088831	benign
7	18027885	C	T	0	0.157182	benign
7	23125634	C	T	0	0.402765	benign
7	29086647	T	C	0	0.07613	benign
7	29112838	A	T	0	0.558952	pathogenic
7	29551865	A	G	0	0.148112	benign
7	31643141	A	G	0.095775	0	benign
7	35873792	T	G	0	0.505932	pathogenic
7	40134245	T	A	0.274937	0	benign
7	42932470	A	G	0.00588	0	benign (high conf.)
7	43879313	G	A	0	0.030634	benign
7	48902625	C	A	0	0.126675	benign
7	48924899	A	C	0	0.335755	benign
7	49943986	T	C	0	0.059314	benign
7	51030950	C	G	0	0.058256	benign
7	55497857	A	G	0	0.016649	benign (high conf.)
7	56536807	C	T	0	0.033666	benign
7	64348502	T	C	0.004314	0	benign (high conf.)
7	72927215	T	C	0	0.026373	benign (high conf.)
7	79007168	A	C	0.607294	0	pathogenic
7	80916785	T	C	0.020283	0	benign (high conf.)
7	81702442	T	G	0	0.481338	benign
7	86891568	A	T	0	0.072294	benign
7	87444873	T	C	0.737715	0	pathogenic
7	88639751	C	T	0	0.175677	benign
7	93131751	T	G	0.142594	0	benign
7	93197328	A	C	0	0.491086	benign
7	93994202	A	G	0	0.307571	benign
7	94667786	A	G	0	0.022636	benign (high conf.)
7	95324453	G	C	0.394236	0	benign
7	95813312	T	A	0.876514	0	pathogenic
7	97733966	C	T	0	0.079447	benign
7	100676313	C	T	0.007832	0	benign (high conf.)
7	103141328	G	A	0	0.043985	benign
7	103316038	T	G	0.592503	0	pathogenic
7	103589847	A	G	0	0.177091	benign
7	107710324	C	T	0	0.047586	benign
7	107953819	G	A	0	0.112072	benign
7	109959611	T	C	0	0.212456	benign
7	122019180	G	A	0.514722	0	pathogenic
7	130385499	A	G	0	0.024637	benign (high conf.)
7	133483940	A	G	0	0.035767	benign
7	139079349	A	G	0.02893	0	benign (high conf.)
7	143138959	C	T	0	0.016642	benign (high conf.)
7	144157575	A	T	0	0.751712	pathogenic
7	149833996	T	C	0	0.358284	benign
7	150857992	A	G	0.96175	0	pathogenic
7	151075218	C	A	0	0.030408	benign
7	152265098	A	C	0.551886	0	pathogenic
7	155071727	T	C	0	0.03054	benign
7	155298240	G	A	0	0.014209	benign (high conf.)
8	1632634	A	C	0	0.027831	benign (high conf.)
8	1771284	G	C	0.850534	0	pathogenic
8	3396346	A	T	0.911686	0	pathogenic
8	7489736	T	G	0	0.076325	benign
8	8785880	C	T	0	0.086169	benign
8	9733491	T	G	0	0.364604	benign
8	10525789	A	C	0	0.082221	benign
8	13742802	A	G	0	0.091621	benign
8	15757917	A	C	0	0.028534	benign (high conf.)
8	17675206	A	C	0.541807	0	pathogenic
8	17675420	G	T	0	0.202569	benign
8	21989152	T	C	0	0.143258	benign
8	23322036	G	A	0	0.038384	benign
8	33490369	C	G	0	0.06415	benign
8	36806153	A	C	0	0.073033	benign
8	36807399	G	A	0.470672	0	benign
8	37776088	C	T	0	0.017443	benign (high conf.)
8	38145435	A	G	0	0.054702	benign
8	39692775	T	C	0	0.027991	benign (high conf.)
8	41697874	C	A	0	0.05153	benign
8	47700435	T	A	0.180445	0	benign
8	47929174	A	C	0.574346	0	pathogenic
8	47943700	A	G	0	0.045394	benign
8	48673982	A	T	0	0.023728	benign (high conf.)
8	54626181	A	G	0.380993	0	benign
8	55450531	A	G	0	0.308223	benign
8	61453958	C	T	0	0.118843	benign
8	62864235	C	T	0	0.103754	benign
8	65779922	A	T	0	0.053216	benign
8	69627653	A	C	0	0.0792	benign
8	76778510	A	C	0	0.030896	benign
8	79571341	T	G	0	0.404683	benign
8	81478883	T	C	0.020983	0	benign (high conf.)
8	86486712	T	C	0	0.229517	benign
8	86654183	T	G	0	0.042493	benign
8	88486946	C	A	0	0.043819	benign
8	91318333	T	C	0.005221	0	benign (high conf.)
8	91394124	T	G	0	0.074888	benign
8	101552470	G	A	0	0.047365	benign
8	101558602	G	A	0.006839	0	benign (high conf.)
8	102218810	T	C	0	0.988559	pathogenic (high conf.)
8	104249432	T	G	0	0.098967	benign
8	106679033	G	A	0	0.046727	benign
8	109644473	C	T	0	0.015442	benign (high conf.)
8	115604584	A	C	0.524087	0	pathogenic
8	116644826	A	C	0	0.746555	pathogenic
8	119595701	A	G	0	0.036363	benign
8	120345330	T	C	0	0.060639	benign
8	120541933	A	G	0.009222	0	benign (high conf.)
8	123290519	C	G	0	0.070049	benign
8	127736861	C	G	0	0.038611	benign
8	132134328	T	C	0.054573	0	benign
8	138148683	A	G	0.006081	0	benign (high conf.)
8	138776199	C	T	0	0.024701	benign (high conf.)
8	142489293	G	A	0	0.02038	benign (high conf.)
8	142776046	A	G	0	0.121548	benign
8	142876199	T	G	0	0.029221	benign (high conf.)
8	142914298	T	G	0.071906	0	benign
8	143809457	C	T	0	0.027244	benign (high conf.)
8	144168336	C	T	0.228802	0	benign
8	144200651	T	C	0	0.039072	benign
9	4582918	C	T	0	0.10249	benign
9	6012347	T	A	0.009614	0	benign (high conf.)
9	6413498	T	A	0.804199	0	pathogenic
9	8376067	T	G	0.685218	0	pathogenic
9	8449782	G	A	0.850165	0	pathogenic
9	8485422	T	C	0	0.133319	benign
9	13987538	A	G	0	0.046885	benign
9	18474145	T	G	0	0.903112	pathogenic
9	19352460	T	C	0	0.137928	benign
9	27044872	T	G	0	0.192871	benign
9	34250946	G	C	0	0.052645	benign
9	34521962	T	C	0	0.030983	benign
9	37033994	C	G	0.651895	0	pathogenic
9	37033995	T	C	0.106615	0	benign
9	43110846	A	C	0	0	No prediction found
9	66918512	C	A	0.065518	0	benign
9	67192767	A	C	0	0.03236	benign
9	69221483	C	T	0.007789	0	benign (high conf.)
9	69516171	G	A	0.366836	0	benign
9	72918921	A	G	0	0.043161	benign
9	76174984	A	C	0	0.99151	pathogenic (high conf.)
9	76328368	A	G	0	0.047837	benign
9	77247533	T	C	0	0.095774	benign
9	77353350	T	C	0	0.116198	benign
9	81932856	A	C	0	0.027057	benign (high conf.)
9	81989201	A	G	0	0.043173	benign
9	84280130	T	C	0	0.039152	benign
9	85692549	C	A	0	0.035303	benign
9	85786029	A	T	0	0.09116	benign
9	87647460	T	C	0	0.031459	benign
9	89311415	C	T	0	0.046049	benign
9	89405488	C	T	0	0.36414	benign
9	91733313	C	T	0.896959	0	pathogenic
9	93268675	A	G	0.791318	0	pathogenic
9	93268697	A	T	0.183461	0	benign
9	95941621	T	C	0	0.045473	benign
9	96729092	A	C	0	0.084825	benign
9	110785420	C	A	0	0.077058	benign
9	113428124	T	A	0	0.092858	benign
9	119167346	T	G	0.91824	0	pathogenic
9	120968977	A	G	0	0.064172	benign
9	123090499	C	T	0	0.036572	benign
9	123365963	C	T	0.005918	0	benign (high conf.)
9	124522862	G	A	0	0.019646	benign (high conf.)
9	127980134	C	T	0.47575	0	benign
9	127980153	G	T	0	0.887749	pathogenic
9	127980182	G	C	0	0.679742	pathogenic
9	128166516	A	G	0	0.045555	benign
9	128261434	G	A	0	0.049148	benign
9	128350148	C	T	0	0.019302	benign (high conf.)
9	128608800	T	G	0	0.067852	benign
9	130135076	C	T	0.006578	0	benign (high conf.)
9	130302713	A	G	0	0.050463	benign
9	131125636	C	T	0	0.742133	pathogenic
9	133439516	C	A	0	0.03106	benign
9	138143896	G	C	0	0.100822	benign
10	409183	A	G	0	0.033536	benign
10	5200441	A	C	0	0.084708	benign
10	15604004	T	C	0	0.077927	benign
10	17359732	A	T	0	0.044552	benign
10	18514092	T	C	0	0.249592	benign
10	20787424	T	C	0	0.205985	benign
10	20896873	T	C	0	0.065624	benign
10	21146655	G	T	0	0.253143	benign
10	24495254	G	C	0	0.02207	benign (high conf.)
10	27077307	C	A	0	0.045902	benign
10	27279366	A	G	0	0.028703	benign (high conf.)
10	30340478	A	T	0	0.204021	benign
10	31808722	C	T	0.185562	0	benign
10	43605764	A	C	0	0.130557	benign
10	45247304	C	T	0	0.076557	benign
10	45718213	C	A	0	0.019185	benign (high conf.)
10	45759688	G	A	0	0.023519	benign (high conf.)
10	47468740	C	T	0	0.070941	benign
10	50311090	T	C	0	0.021827	benign (high conf.)
10	53824958	T	G	0	0.091278	benign
10	54185372	A	G	0	0.054969	benign
10	60871765	G	T	0	0.105899	benign
10	68432664	A	G	0	0.053036	benign
10	70752400	T	C	0	0.019461	benign (high conf.)
10	72006164	A	G	0	0.034966	benign
10	74124631	T	C	0	0.113416	benign
10	74126109	C	A	0	0.222387	benign
10	75024869	A	G	0	0.067574	benign
10	75382655	A	T	0	0.04246	benign
10	80163742	A	G	0	0.018051	benign (high conf.)
10	82865450	A	G	0	0.04724	benign
10	85647475	C	T	0	0.037233	benign
10	87151269	T	C	0	0.064208	benign
10	92690311	G	A	0.84547	0	pathogenic
10	93587401	A	C	0.293731	0	benign
10	93881722	G	C	0	0.373424	benign
10	96413097	A	G	0	0.033971	benign
10	97060249	T	C	0	0.017809	benign (high conf.)
10	99782752	T	C	0	0.232838	benign
10	99846766	C	T	0	0.040256	benign
10	100979833	T	A	0	0.100767	benign
10	105217015	A	C	0.852192	0	pathogenic
10	106675100	A	C	0.929483	0	pathogenic
10	106829709	T	G	0	0.177169	benign
10	113622268	A	C	0	0.172411	benign
10	115301924	C	T	0.913443	0	pathogenic
10	116471706	T	G	0	0.03774	benign
10	116862673	A	G	0	0.026913	benign (high conf.)
10	116880090	A	G	0	0.538055	pathogenic
10	125723824	T	C	0.944595	0	pathogenic
10	127403047	A	T	0	0.171402	benign
10	130145455	T	G	0	0.012702	benign (high conf.)
10	130145460	T	G	0	0.021972	benign (high conf.)
10	132195077	G	T	0	0.03839	benign
10	132851124	A	G	0.035636	0	benign
10	133213691	C	T	0.638009	0	pathogenic
11	559181	G	T	0	0.041827	benign
11	824697	C	T	0.008427	0	benign (high conf.)
11	1558942	T	A	0.915293	0	pathogenic
11	1558943	C	A	0.009867	0	benign (high conf.)
11	5037379	T	G	0	0.176868	benign
11	6558802	T	C	0	0.061551	benign
11	7641620	A	C	0.680927	0	pathogenic
11	16096052	T	C	0.589452	0	pathogenic
11	17988591	T	C	0	0.90539	pathogenic
11	18209935	C	T	0.177389	0	benign
11	18464064	T	C	0.412661	0	benign
11	20918230	A	T	0.440407	0	benign
11	22376389	T	C	0	0.04181	benign
11	26559907	T	G	0	0.104918	benign
11	32683533	T	C	0.170838	0	benign
11	35139266	G	T	0	0.073744	benign
11	36419085	C	T	0	0.043914	benign
11	40115036	T	G	0.595236	0	pathogenic
11	43330463	T	A	0	0.394358	benign
11	45938098	C	T	0	0.046273	benign
11	47817970	T	C	0	0.063179	benign
11	48433018	A	G	0	0.0842	benign
11	48489553	T	G	0.278619	0	benign
11	49056267	A	G	0	0.044	benign
11	49123163	A	C	0	0.047104	benign
11	49123189	A	T	0	0.038245	benign
11	49124367	A	C	0	0.030805	benign
11	49405456	G	A	0	0.029124	benign (high conf.)
11	49783975	C	T	0	0.112041	benign
11	54660408	T	G	0	0.907033	pathogenic
11	58118481	G	T	0	0.074174	benign
11	58292519	A	G	0	0.875345	pathogenic
11	59854591	T	C	0	0.033825	benign
11	61281251	G	A	0	0.025872	benign (high conf.)
11	61510036	C	T	0	0.082264	benign
11	63046925	C	G	0	0.196053	benign
11	63719561	T	C	0.006216	0	benign (high conf.)
11	64836425	A	G	0	0.957513	pathogenic
11	64895333	T	G	0.682528	0	pathogenic
11	65109942	G	A	0	0.044611	benign
11	65635935	G	A	0	0.025651	benign (high conf.)
11	66487869	C	A	0	0.051791	benign
11	67353254	C	T	0	0.025261	benign (high conf.)
11	67365625	G	A	0.008719	0	benign (high conf.)
11	73298360	C	T	0	0.069979	benign
11	73966343	T	C	0	0.04186	benign
11	74004692	G	A	0	0.043696	benign
11	74696762	G	A	0	0.054465	benign
11	74949323	G	A	0.695495	0	pathogenic
11	77268441	T	G	0	0.027732	benign (high conf.)
11	83791492	T	G	0	0.892104	pathogenic
11	84099159	T	C	0	0.4195	benign
11	87309628	T	G	0.914597	0	pathogenic
11	92007077	A	C	0	0.15799	benign
11	92890758	T	C	0.112041	0	benign
11	95780004	G	A	0	0.15235	benign
11	103147949	T	A	0	0.135258	benign
11	105138673	A	G	0	0.015695	benign (high conf.)
11	107439100	C	T	0.003376	0	benign (high conf.)
11	107504563	A	C	0	0.194312	benign
11	110630847	A	T	0	0.075071	benign
11	111760699	C	T	0	0.124987	benign
11	111766325	C	T	0.121581	0	benign
11	111766329	T	C	0.008386	0	benign (high conf.)
11	111853901	C	T	0	0.026553	benign (high conf.)
11	114247297	A	G	0.909998	0	pathogenic
11	117391151	T	C	0.507754	0	pathogenic
11	119089614	T	G	0	0.145061	benign
11	119187165	G	A	0	0.057993	benign
11	119678763	C	T	0.171218	0	benign
11	120660335	C	T	0.443459	0	benign
11	121118782	A	G	0	0.039029	benign
11	121361686	T	C	0	0.117403	benign
11	124123355	C	A	0	0.251366	benign
11	124215756	G	T	0	0.191243	benign
11	124865798	G	T	0	0.027887	benign (high conf.)
11	124987296	A	C	0.064259	0	benign
11	125894261	A	C	0.427334	0	benign
11	126473628	G	A	0	0.027641	benign (high conf.)
11	128522014	G	A	0	0.091927	benign
11	128522019	G	C	0	0.657205	pathogenic
11	128972708	G	A	0.004675	0	benign (high conf.)
11	133935964	G	T	0	0.155846	benign
12	883768	T	C	0	0.987879	pathogenic (high conf.)
12	3654477	T	C	0	0.02259	benign (high conf.)
12	3822142	G	A	0.004603	0	benign (high conf.)
12	3840150	A	G	0	0.049068	benign
12	4602951	T	C	0	0.158471	benign
12	4626756	C	G	0.212474	0	benign
12	4726757	A	C	0.069776	0	benign
12	4918329	T	C	0	0.06196	benign
12	6445097	T	C	0.038309	0	benign
12	6521830	C	T	0.25409	0	benign
12	6534966	G	C	0	0.105196	benign
12	7150755	C	T	0	0.127029	benign
12	7498851	C	T	0	0.048796	benign
12	8060258	T	C	0	0.089245	benign
12	8091999	C	T	0	0.026356	benign (high conf.)
12	8224059	C	T	0.027261	0	benign (high conf.)
12	8855740	A	G	0	0.022925	benign (high conf.)
12	8919574	A	G	0	0.022803	benign (high conf.)
12	9116041	C	T	0	0.248909	benign
12	10506830	A	C	0.321638	0	benign
12	10826334	A	G	0	0.649796	pathogenic
12	11048588	C	T	0	0.028272	benign (high conf.)
12	11268913	T	C	0	0.018344	benign (high conf.)
12	13608494	A	G	0	0.098394	benign
12	14770953	G	A	0.011494	0	benign (high conf.)
12	21205903	T	G	0.536866	0	pathogenic
12	23604459	G	T	0.91651	0	pathogenic
12	23604630	C	T	0	0.123819	benign
12	23896082	T	C	0	0.738165	pathogenic
12	24995890	G	T	0.033836	0	benign
12	24995993	C	T	0.018428	0	benign (high conf.)
12	27797842	G	A	0.006739	0	benign (high conf.)
12	38078877	T	C	0	0.122357	benign
12	39683211	T	C	0	0.039546	benign
12	40347033	T	G	0	0.056065	benign
12	48771144	G	A	0	0.037583	benign
12	48836208	A	G	0.907104	0	pathogenic
12	49543655	A	T	0	0.023974	benign (high conf.)
12	50992462	G	T	0	0.037374	benign
12	51770726	G	T	0	0.144056	benign
12	52243135	C	T	0.973091	0	pathogenic (high conf.)
12	52320942	C	T	0	0.066738	benign
12	52363082	C	T	0	0.053667	benign
12	52428252	T	C	0	0.31624	benign
12	52567773	C	T	0	0.018523	benign (high conf.)
12	53270887	A	G	0	0.031638	benign
12	54325298	T	C	0	0.016214	benign (high conf.)
12	55426901	T	G	0.00509	0	benign (high conf.)
12	55580898	T	C	0	0.025937	benign (high conf.)
12	55842888	G	A	0	0.2334	benign
12	56158276	C	T	0	0.102337	benign
12	57256305	T	C	0	0.021192	benign (high conf.)
12	58883578	T	C	0.92432	0	pathogenic
12	63688488	T	G	0	0.969144	pathogenic
12	64062888	T	C	0	0.440081	benign
12	64424834	T	G	0	0.184007	benign
12	65055882	G	C	0	0.100664	benign
12	65169636	G	A	0.868829	0	pathogenic
12	70571384	T	A	0	0.270817	benign
12	70684834	A	C	0	0.172409	benign
12	75042218	T	A	0	0.108316	benign
12	75278865	T	C	0	0.174824	benign
12	77994970	A	G	0	0.059351	benign
12	81362835	T	G	0	0.100481	benign
12	92145316	G	A	0	0.01602	benign (high conf.)
12	92145413	G	A	0.25518	0	benign
12	92145447	C	T	0.836905	0	pathogenic
12	92145472	T	G	0.184605	0	benign
12	95084682	A	G	0	0.125419	benign
12	99443891	T	C	0	0.287356	benign
12	100167692	A	G	0	0.019235	benign (high conf.)
12	101319682	T	C	0	0.04244	benign
12	101362025	G	A	0.745241	0	pathogenic
12	102025919	A	G	0	0.328102	benign
12	106761150	A	G	0	0.115101	benign
12	108802505	C	G	0	0.074606	benign
12	108899407	T	G	0.469204	0	benign
12	113942324	C	A	0.753576	0	pathogenic
12	119785026	G	A	0.052442	0	benign
12	122352635	T	C	0	0.056588	benign
12	123910419	T	C	0	0.024363	benign (high conf.)
12	124972696	T	C	0	0.021548	benign (high conf.)
12	131961511	C	T	0.051601	0	benign
13	18726804	C	T	0	0.095392	benign
13	19155492	G	C	0	0.035264	benign
13	21177803	T	C	0	0.019714	benign (high conf.)
13	30952631	A	C	0	0.048233	benign
13	36439947	A	C	0	0.188222	benign
13	37008193	T	G	0	0.02161	benign (high conf.)
13	40665599	C	T	0.705973	0	pathogenic
13	41075921	A	G	0	0.045685	benign
13	42934689	T	C	0	0.648662	pathogenic
13	45283354	G	T	0	0.035879	benign
13	51026673	A	C	0	0.125983	benign
13	52087433	C	T	0.485889	0	benign
13	52415946	C	A	0	0.04091	benign
13	52845132	T	G	0	0.059084	benign
13	52846697	T	G	0.516654	0	pathogenic
13	56813678	G	T	0	0.079844	benign
13	57633913	A	C	0.926878	0	pathogenic
13	69961551	T	G	0	0.061262	benign
13	77206530	T	C	0	0.047574	benign
13	90170991	G	A	0	0.107542	benign
13	94403294	A	G	0	0.481642	benign
13	98388554	T	G	0	0.041358	benign
13	99215227	C	A	0	0.13122	benign
13	99314114	C	T	0.850546	0	pathogenic
13	110166045	A	C	0	0.037601	benign
13	111301580	G	A	0	0.031832	benign
14	19617114	T	G	0	0	No prediction found
14	20033726	G	A	0	0.087245	benign
14	23397328	C	T	0	0.065057	benign
14	23566713	G	T	0	0.09162	benign
14	24301966	G	A	0.028112	0	benign (high conf.)
14	29597591	G	A	0.006876	0	benign (high conf.)
14	39096150	A	C	0	0.698658	pathogenic
14	49803108	T	C	0	0.222104	benign
14	49896277	G	A	0	0.205271	benign
14	51757387	G	T	0	0.604432	pathogenic
14	54902301	C	T	0	0.064181	benign
14	54902335	T	C	0.664688	0	pathogenic
14	58245128	A	G	0	0.042591	benign
14	58364540	A	C	0.006785	0	benign (high conf.)
14	58429224	T	C	0	0.033016	benign
14	58647003	C	G	0.318917	0	benign
14	59363791	C	T	0	0.131382	benign
14	61695844	G	C	0	0.871403	pathogenic
14	61720579	T	C	0	0.804764	pathogenic
14	64223026	C	T	0	0.03253	benign
14	67208357	T	C	0.006938	0	benign (high conf.)
14	67804409	T	A	0	0.03839	benign
14	72723484	A	G	0	0.038459	benign
14	73252894	C	T	0	0.052223	benign
14	75077651	T	C	0	0.08121	benign
14	75882934	T	G	0	0.338536	benign
14	76844935	G	A	0	0.031699	benign
14	77459521	T	C	0	0.021423	benign (high conf.)
14	77683316	A	G	0	0.470438	benign
14	77720533	C	T	0.006204	0	benign (high conf.)
14	77735017	G	C	0	0.985175	pathogenic (high conf.)
14	80916324	A	G	0	0.045307	benign
14	85627043	G	T	0	0.099771	benign
14	91813889	A	C	0	0.108503	benign
14	91943095	G	A	0	0.039255	benign
14	94060806	C	T	0	0.069407	benign
14	94475983	A	C	0	0.478072	benign
14	95417957	G	A	0.230281	0	benign
14	95450195	C	T	0	0.036883	benign
14	95663478	T	G	0	0.029165	benign (high conf.)
14	95663513	T	A	0	0.026242	benign (high conf.)
14	101049577	T	G	0	0.673405	pathogenic
14	102019867	A	G	0	0.078565	benign
14	102085864	A	G	0.007871	0	benign (high conf.)
14	103663015	G	A	0	0.021657	benign (high conf.)
14	105644551	G	A	0.009178	0	benign (high conf.)
14	105708317	C	G	0	0.018315	benign (high conf.)
14	105741756	G	C	0.050527	0	benign
14	105742590	C	T	0	0.04024	benign
14	105863081	C	A	0	0.104837	benign
14	105863111	G	A	0	0.107887	benign
14	105863144	G	T	0	0.255233	benign
14	105863151	C	G	0	0.130994	benign
14	105863272	A	C	0	0.141881	benign
14	105863341	C	G	0	0.125609	benign
14	105864495	C	T	0	0.090357	benign
14	106335141	G	A	0.005974	0	benign (high conf.)
14	106349409	C	T	0.029303	0	benign (high conf.)
14	106349480	G	A	0.004758	0	benign (high conf.)
14	106349485	C	T	0.021577	0	benign (high conf.)
14	106349960	C	G	0	0.061345	benign
14	106714693	G	C	0.036825	0	benign
14	106714699	C	T	0.005968	0	benign (high conf.)
14	106762080	T	A	0	0	No prediction found
14	106762186	C	T	0	0	No prediction found
14	106770360	T	C	0	0.080728	benign
14	106770391	T	A	0	0.086352	benign
14	106770471	A	T	0	0.080227	benign
14	106770495	G	C	0	0.097925	benign
14	106770593	A	G	0.009956	0	benign (high conf.)
14	106770648	T	C	0.037962	0	benign
14	106770838	G	C	0.088534	0	benign
14	106770840	T	C	0.031294	0	benign
14	106770983	A	G	0.018086	0	benign (high conf.)
14	106775168	G	A	0	0.400057	benign
14	106775237	T	C	0	0.383847	benign
14	106851157	T	C	0	0.140327	benign
14	106851242	G	C	0	0.060753	benign
14	106851258	C	T	0	0.037213	benign
14	106851311	G	A	0	0.064942	benign
15	22880161	G	A	0	0.037806	benign
15	24679898	T	C	0	0.128739	benign
15	24955170	T	A	0	0.040099	benign
15	26583503	T	A	0	0.043421	benign
15	27026838	T	G	0	0.127948	benign
15	29105669	C	T	0	0.02682	benign (high conf.)
15	29233871	A	C	0	0.946214	pathogenic
15	30407843	T	C	0	0.026747	benign (high conf.)
15	40654938	A	G	0.280122	0	benign
15	41476609	G	A	0	0.032022	benign
15	42087769	G	A	0	0.040899	benign
15	43277019	C	T	0	0.055801	benign
15	43523252	A	G	0.006061	0	benign (high conf.)
15	45368223	A	G	0.030064	0	benign
15	50242821	A	G	0.006375	0	benign (high conf.)
15	52239642	A	C	0	0.031305	benign
15	53715315	C	A	0.848974	0	pathogenic
15	55196773	G	A	0	0.021404	benign (high conf.)
15	56642879	A	C	0	0.057355	benign
15	59372506	C	G	0	0.57091	pathogenic
15	62693040	A	G	0	0.023845	benign (high conf.)
15	63154261	A	G	0	0.083192	benign
15	63601661	C	T	0.036103	0	benign
15	64678126	C	T	0.654641	0	pathogenic
15	67209639	C	T	0	0.014021	benign (high conf.)
15	68164840	T	C	0	0.074119	benign
15	68361665	A	G	0.571961	0	pathogenic
15	71851181	A	G	0	0.036635	benign
15	71897584	C	T	0.039877	0	benign
15	72259480	C	T	0	0.023454	benign (high conf.)
15	72722936	T	C	0	0.046977	benign
15	74190756	C	T	0	0.024529	benign (high conf.)
15	75780504	C	T	0	0.023516	benign (high conf.)
15	78767256	G	A	0	0.039113	benign
15	80180967	T	C	0	0.017029	benign (high conf.)
15	81358314	C	A	0	0.105546	benign
15	85067293	T	C	0	0.056632	benign
15	88639505	G	A	0.084103	0	benign
15	89792688	G	C	0	0.014106	benign (high conf.)
15	90891871	C	A	0	0.051551	benign
15	90936143	T	C	0	0.102535	benign
15	100554125	A	G	0	0.19815	benign
15	101642609	T	C	0.926248	0	pathogenic
16	689586	G	A	0.765229	0	pathogenic
16	1816777	C	A	0	0.046874	benign
16	2114243	G	A	0.081136	0	benign
16	3436738	C	A	0.116362	0	benign
16	3515628	C	T	0	0.037485	benign
16	9798174	A	G	0	0.04402	benign
16	10907005	G	T	0.14729	0	benign
16	10907399	C	T	0.660391	0	pathogenic
16	11255472	C	A	0.421381	0	benign
16	11255481	T	C	0	0.970766	pathogenic (high conf.)
16	15038555	C	T	0	0.062848	benign
16	15044426	G	A	0	0.210686	benign
16	15718172	T	C	0	0.020332	benign (high conf.)
16	15771549	A	C	0	0.041772	benign
16	21643000	C	T	0	0.0409	benign
16	22313846	T	A	0	0.071055	benign
16	23090490	T	C	0	0.027087	benign (high conf.)
16	25244052	A	G	0.11558	0	benign
16	28491760	C	G	0	0.044134	benign
16	29808424	C	T	0	0.043451	benign
16	29968055	C	T	0.589524	0	pathogenic
16	34588181	T	G	0	0	No prediction found
16	46389779	T	C	0	0.263028	benign
16	46973569	C	T	0.289812	0	benign
16	48085445	C	G	0	0.049597	benign
16	49638794	C	T	0.856142	0	pathogenic
16	50781140	A	C	0	0.19091	benign
16	52450366	G	A	0.789875	0	pathogenic
16	53686677	A	G	0	0.473526	benign
16	55873782	C	G	0	0.035445	benign
16	61713744	A	C	0	0.155792	benign
16	61901413	C	A	0.931884	0	pathogenic
16	67256405	A	C	0	0.079048	benign
16	67661355	G	A	0	0.060789	benign
16	67806270	C	T	0	0.047107	benign
16	68564120	A	G	0.095434	0	benign
16	69385320	G	A	0	0.02641	benign (high conf.)
16	69385341	A	T	0	0.206653	benign
16	70829961	G	A	0	0.03935	benign
16	74462340	T	C	0	0.060289	benign
16	77291388	G	A	0.170969	0	benign
16	83965362	C	T	0.006232	0	benign (high conf.)
16	85665248	T	A	0	0.044613	benign
16	89290837	C	T	0	0.588505	pathogenic
16	89799035	C	T	0	0.224029	benign
16	89949695	C	G	0	0.01888	benign (high conf.)
16	90101820	C	A	0	0.109233	benign
17	1725181	A	G	0.006772	0	benign (high conf.)
17	2039846	C	G	0	0.064587	benign
17	3944503	A	C	0	0.026123	benign (high conf.)
17	3953270	C	A	0	0.043801	benign
17	4735594	C	A	0	0.019682	benign (high conf.)
17	4772176	G	A	0	0.037755	benign
17	6686412	G	A	0	0.022082	benign (high conf.)
17	6815319	A	C	0	0.171433	benign
17	7242361	G	A	0	0.261769	benign
17	7508375	C	G	0.878943	0	pathogenic
17	7586238	G	A	0	0.034001	benign
17	8291277	C	T	0	0.030888	benign
17	8499451	T	G	0.652963	0	pathogenic
17	8798232	C	T	0.086172	0	benign
17	10344196	T	C	0	0.05415	benign
17	10529150	T	A	0	0.290486	benign
17	12943673	A	C	0	0.991128	pathogenic (high conf.)
17	16634526	C	T	0	0.025828	benign (high conf.)
17	17167980	T	C	0	0.055159	benign
17	19560090	A	C	0	0.030754	benign
17	28735460	T	C	0	0.034946	benign
17	30069244	G	T	0	0.069067	benign
17	31894566	C	T	0	0.035233	benign
17	32198772	T	C	0	0.061471	benign
17	34580919	C	A	0	0.264921	benign
17	36538212	T	G	0.425202	0	benign
17	38297201	T	C	0.010356	0	benign (high conf.)
17	40559081	A	G	0	0.157036	benign
17	41226965	G	A	0.034099	0	benign
17	41308786	A	G	0.002335	0	benign (high conf.)
17	41308831	A	G	0.003691	0	benign (high conf.)
17	41309197	G	A	0.010589	0	benign (high conf.)
17	41309221	G	A	0.008815	0	benign (high conf.)
17	41612015	C	T	0	0.113726	benign
17	42111550	A	G	0	0.016638	benign (high conf.)
17	42323312	C	A	0.924926	0	pathogenic
17	44078298	A	G	0	0.790241	pathogenic
17	47142031	A	G	0	0.943648	pathogenic
17	47579782	T	C	0	0.044211	benign
17	49703927	A	G	0	0.016606	benign (high conf.)
17	50088417	T	A	0	0.164778	benign
17	50199798	C	T	0.131508	0	benign
17	50484510	G	A	0.006945	0	benign (high conf.)
17	51287899	G	A	0	0.042842	benign
17	58579599	C	T	0	0.026673	benign (high conf.)
17	58586141	T	C	0	0.036186	benign
17	62688922	C	T	0.149701	0	benign
17	63477797	C	T	0.092108	0	benign
17	63699291	T	A	0.764524	0	pathogenic
17	63911429	T	C	0	0.029551	benign (high conf.)
17	65927585	T	C	0.004683	0	benign (high conf.)
17	66198310	T	C	0	0.664381	pathogenic
17	68122152	C	T	0	0.060653	benign
17	69035121	T	C	0	0.038339	benign
17	70175284	G	A	0.897741	0	pathogenic
17	70177680	C	A	0	0.338898	benign
17	73416086	T	G	0	0.023319	benign (high conf.)
17	74204123	G	A	0	0.058572	benign
17	74309197	A	C	0	0.029407	benign (high conf.)
17	74543106	G	A	0	0.024155	benign (high conf.)
17	74768062	C	T	0	0.019335	benign (high conf.)
17	76086013	A	G	0	0.03	benign (high conf.)
17	79047812	C	T	0.006744	0	benign (high conf.)
17	79735584	C	T	0.167764	0	benign
17	80515243	T	C	0	0.463527	benign
17	80957748	C	T	0	0.040373	benign
17	81280648	C	T	0.917902	0	pathogenic
17	81444313	A	G	0	0.035891	benign
17	81511630	A	C	0	0.25804	benign
17	81511701	C	T	0	0.912788	pathogenic
17	81511728	A	G	0	0.173248	benign
17	81511864	G	A	0	0.036754	benign
17	82889521	T	C	0	0.054311	benign
18	480613	A	G	0	0.029896	benign (high conf.)
18	2939524	A	G	0.447715	0	benign
18	6950848	A	C	0.337312	0	benign
18	7025867	C	A	0	0.052474	benign
18	8412593	A	C	0	0.726066	pathogenic
18	10548412	T	C	0	0.064332	benign
18	11752274	A	G	0	0.165566	benign
18	11913738	A	G	0	0.029652	benign (high conf.)
18	14837867	T	G	0	0.03011	benign
18	23399676	C	T	0	0.054392	benign
18	24440658	T	C	0	0.038035	benign
18	25062575	T	C	0	0.730258	pathogenic
18	26327079	A	G	0.829293	0	pathogenic
18	27988737	C	A	0	0.179597	benign
18	31143795	A	G	0	0.886437	pathogenic
18	31345938	T	G	0	0.347081	benign
18	33092696	T	G	0	0.089271	benign
18	33746590	C	T	0.190115	0	benign
18	35253411	T	G	0	0.414379	benign
18	47157314	C	T	0	0.050165	benign
18	49826363	G	T	0	0.642335	pathogenic
18	58918240	C	T	0	0.226598	benign
18	59152738	C	T	0	0.101497	benign
18	70166797	A	G	0	0.126903	benign
18	76145862	A	G	0	0.918123	pathogenic
18	79695871	C	T	0	0.020359	benign (high conf.)
19	760037	T	C	0.097974	0	benign
19	871151	G	A	0.034783	0	benign
19	2476330	C	T	0	0.121858	benign
19	3917868	C	T	0	0.026085	benign (high conf.)
19	4233146	G	A	0.047956	0	benign
19	4793116	A	C	0.969727	0	pathogenic
19	4941679	G	A	0	0.094243	benign
19	7162948	A	G	0	0.02552	benign (high conf.)
19	8862999	G	A	0	0.015733	benign (high conf.)
19	9535397	C	T	0	0.027239	benign (high conf.)
19	10230823	C	A	0	0.025958	benign (high conf.)
19	10230824	C	G	0	0.021209	benign (high conf.)
19	10230836	C	T	0	0.017803	benign (high conf.)
19	11538893	G	A	0	0.281281	benign
19	11757456	A	C	0	0.166974	benign
19	12755730	C	T	0.902772	0	pathogenic
19	15458522	C	T	0	0.252822	benign
19	15878654	A	C	0	0.209192	benign
19	15879052	A	G	0	0.024256	benign (high conf.)
19	16627934	C	T	0.660207	0	pathogenic
19	16863630	T	G	0	0.106936	benign
19	17645545	C	T	0	0.029723	benign (high conf.)
19	17788441	C	T	0	0.294815	benign
19	18040828	T	C	0	0.601459	pathogenic
19	18193248	G	T	0	0.120155	benign
19	22857289	T	C	0	0.047904	benign
19	32432860	T	C	0	0.101572	benign
19	38931339	T	G	0.010443	0	benign (high conf.)
19	39178626	C	T	0	0.083974	benign
19	39244523	A	G	0	0.043887	benign
19	39357109	G	A	0	0.11865	benign
19	39896027	G	A	0.324854	0	benign
19	40844145	T	C	0	0.036889	benign
19	40880368	A	C	0	0.033296	benign
19	43203820	C	T	0	0.024881	benign (high conf.)
19	43361551	T	G	0.179279	0	benign
19	43625026	C	T	0	0.783033	pathogenic
19	43919753	A	G	0	0.043693	benign
19	44336789	A	C	0	0.035583	benign
19	45028705	C	T	0	0.027902	benign (high conf.)
19	45351459	T	C	0	0.216107	benign
19	45674582	G	T	0	0.027514	benign (high conf.)
19	48127100	A	G	0	0.047429	benign
19	48742261	T	G	0.07844	0	benign
19	49024200	C	T	0	0.204305	benign
19	50320226	G	A	0	0.620402	pathogenic
19	51022394	T	C	0	0.067112	benign
19	51872601	T	G	0.006046	0	benign (high conf.)
19	51872654	T	G	0.011502	0	benign (high conf.)
19	52680281	G	A	0	0.035216	benign
19	52970778	G	A	0	0.056851	benign
19	53258602	T	C	0.074177	0	benign
19	53351974	T	C	0.00334	0	benign (high conf.)
19	53706142	T	C	0	0.059523	benign
19	54183570	G	A	0.011429	0	benign (high conf.)
19	54851134	G	A	0	0.02829	benign (high conf.)
19	54858933	C	G	0	0.026747	benign (high conf.)
19	55660081	C	T	0	0.027905	benign (high conf.)
19	55962136	G	C	0.015777	0	benign (high conf.)
19	56038152	A	G	0.032662	0	benign
19	56384265	T	G	0.098527	0	benign
19	56824591	T	C	0.125198	0	benign
20	1369304	A	G	0	0.588496	pathogenic
20	1369333	T	C	0	0.047171	benign
20	1369440	A	G	0	0.589979	pathogenic
20	1369475	A	T	0	0.128253	benign
20	1479902	T	G	0	0	No prediction found
20	8658521	T	G	0	0.344665	benign
20	10277727	G	A	0	0.990616	pathogenic (high conf.)
20	13164824	G	A	0.111539	0	benign
20	17968407	A	G	0.006162	0	benign (high conf.)
20	18390529	C	A	0	0.07648	benign
20	22583046	C	T	0.273607	0	benign
20	29362314	T	G	0	0	No prediction found
20	30702669	C	T	0	0	No prediction found
20	32779944	G	T	0	0.122816	benign
20	35254481	C	A	0.171011	0	benign
20	35543884	T	C	0	0.147295	benign
20	35556803	A	G	0	0.027818	benign (high conf.)
20	35707282	A	G	0	0.12119	benign
20	45946083	C	T	0.301322	0	benign
20	46009197	G	A	0	0.043478	benign
20	47212501	G	A	0	0.022368	benign (high conf.)
20	49115055	C	T	0	0.039477	benign
20	49263203	A	G	0	0.026805	benign (high conf.)
20	54172789	C	T	0	0.011205	benign (high conf.)
20	57659688	T	C	0.90321	0	pathogenic
20	59006226	C	T	0	0.024495	benign (high conf.)
20	59206788	C	T	0	0.030639	benign
20	59880546	C	T	0	0.030559	benign
20	62345764	C	T	0	0.015374	benign (high conf.)
20	62465470	A	G	0	0.257178	benign
21	10462947	T	G	0	0.807363	pathogenic
21	13452358	T	G	0	0.04143	benign
21	14966357	T	C	0.005139	0	benign (high conf.)
21	17592965	G	A	0	0.027614	benign (high conf.)
21	19244673	G	C	0	0.810415	pathogenic
21	30337405	A	C	0.004497	0	benign (high conf.)
21	32363344	A	G	0	0.085549	benign
21	34523334	A	G	0	0.015814	benign (high conf.)
21	36048308	T	G	0.423104	0	benign
21	37506032	G	A	0	0.090817	benign
21	38822620	T	C	0	0.02437	benign (high conf.)
21	40347608	T	C	0	0.020375	benign (high conf.)
21	41741516	T	G	0.0064	0	benign (high conf.)
21	41750990	C	T	0	0.023766	benign (high conf.)
21	42904402	G	A	0	0.02538	benign (high conf.)
21	44682366	G	A	0	0.031563	benign
21	45475413	T	G	0	0.029521	benign (high conf.)
22	10945069	T	G	0	0	No prediction found
22	10950024	G	A	0	0	No prediction found
22	11050742	G	T	0	0	No prediction found
22	12620871	T	G	0	0	No prediction found
22	16860510	T	C	0	0.140574	benign
22	17107832	A	C	0	0.022605	benign (high conf.)
22	17897075	C	T	0	0.028586	benign (high conf.)
22	20089950	C	T	0	0.108493	benign
22	20786107	A	G	0.696602	0	pathogenic
22	21003214	T	A	0	0.037572	benign
22	22031115	T	C	0	0.033082	benign
22	22031260	C	T	0.004245	0	benign (high conf.)
22	22031418	T	G	0.041934	0	benign
22	22031446	C	T	0.007535	0	benign (high conf.)
22	22031536	A	T	0	0.030813	benign
22	22031558	A	C	0	0.027593	benign (high conf.)
22	22098996	G	A	0.059775	0	benign
22	22162269	A	T	0	0.053237	benign
22	22162270	T	C	0	0.040116	benign
22	22162313	C	A	0	0.072142	benign
22	22162384	A	T	0.147209	0	benign
22	22162407	T	C	0.060642	0	benign
22	22162539	A	G	0.021411	0	benign (high conf.)
22	22195917	G	A	0	0.626074	pathogenic
22	22196087	G	A	0.024183	0	benign (high conf.)
22	22215132	A	G	0.045136	0	benign
22	22215183	A	G	0.033379	0	benign
22	22215239	C	T	0.009014	0	benign (high conf.)
22	22215313	A	G	0	0.144651	benign
22	22322623	A	T	0	0.032907	benign
22	22322682	G	A	0.005161	0	benign (high conf.)
22	22322731	A	T	0.068437	0	benign
22	22322856	C	T	0.003785	0	benign (high conf.)
22	22686964	C	G	0	0.048257	benign
22	22686969	T	C	0	0.03182	benign
22	22687056	G	A	0.437188	0	benign
22	22687079	C	T	0.019862	0	benign (high conf.)
22	22698244	G	A	0.010812	0	benign (high conf.)
22	22720963	G	A	0.029328	0	benign (high conf.)
22	22721018	C	T	0.004824	0	benign (high conf.)
22	22721021	C	T	0.005412	0	benign (high conf.)
22	22721227	C	T	0	0.076728	benign
22	22747693	C	T	0.075935	0	benign
22	22747725	G	C	0.092606	0	benign
22	22747783	G	A	0.04839	0	benign
22	22819486	C	T	0.0485	0	benign
22	22856417	G	C	0	0.084235	benign
22	22856725	C	T	0	0.087953	benign
22	22856726	T	C	0	0.089462	benign
22	22857052	C	G	0	0.093844	benign
22	22857139	T	C	0	0.074379	benign
22	22880920	G	A	0	0.027517	benign (high conf.)
22	22881116	G	C	0.097106	0	benign
22	22888224	A	C	0.008428	0	benign (high conf.)
22	22888262	A	T	0	0.953651	pathogenic
22	22893923	G	A	0	0.029719	benign (high conf.)
22	24850180	T	C	0	0.033682	benign
22	25874567	T	A	0	0.044175	benign
22	27796821	G	A	0.006674	0	benign (high conf.)
22	29049829	G	A	0.897301	0	pathogenic
22	30008125	C	A	0	0.041636	benign
22	31399956	C	T	0	0.025622	benign (high conf.)
22	31521225	T	C	0	0.945875	pathogenic
22	32445831	T	C	0	0.324748	benign
22	37814972	A	G	0	0.027646	benign (high conf.)
22	38501281	C	T	0	0.991372	pathogenic (high conf.)
22	39079267	G	A	0	0.029479	benign (high conf.)
22	39152381	G	A	0.573139	0	pathogenic
22	39399888	G	A	0	0.016262	benign (high conf.)
22	41093006	T	A	0.077681	0	benign
22	41520357	T	C	0	0.023313	benign (high conf.)
22	45923323	G	A	0.61238	0	pathogenic
22	49624103	T	C	0	0.018823	benign (high conf.)
22	49961373	G	A	0	0.866952	pathogenic
22	50054674	C	T	0	0.016827	benign (high conf.)
X	1466191	A	C	0	0	Predictions not available for allosomal chromosome 'X'
X	3317948	A	T	0	0	Predictions not available for allosomal chromosome 'X'
X	5305667	T	C	0	0	Predictions not available for allosomal chromosome 'X'
X	13768756	C	T	0	0	Predictions not available for allosomal chromosome 'X'
X	15408642	C	T	0	0	Predictions not available for allosomal chromosome 'X'
X	15534082	C	T	0	0	Predictions not available for allosomal chromosome 'X'
X	17100309	T	G	0	0	Predictions not available for allosomal chromosome 'X'
X	18825850	T	G	0	0	Predictions not available for allosomal chromosome 'X'
X	18951339	T	G	0	0	Predictions not available for allosomal chromosome 'X'
X	19371268	A	G	0	0	Predictions not available for allosomal chromosome 'X'
X	19413156	A	C	0	0	Predictions not available for allosomal chromosome 'X'
X	21977085	A	G	0	0	Predictions not available for allosomal chromosome 'X'
X	23394220	T	C	0	0	Predictions not available for allosomal chromosome 'X'
X	35953471	T	C	0	0	Predictions not available for allosomal chromosome 'X'
X	36298993	A	C	0	0	Predictions not available for allosomal chromosome 'X'
X	38033800	C	T	0	0	Predictions not available for allosomal chromosome 'X'
X	38381519	T	G	0	0	Predictions not available for allosomal chromosome 'X'
X	40835837	G	A	0	0	Predictions not available for allosomal chromosome 'X'
X	41123846	C	T	0	0	Predictions not available for allosomal chromosome 'X'
X	43693555	T	G	0	0	Predictions not available for allosomal chromosome 'X'
X	43778897	C	A	0	0	Predictions not available for allosomal chromosome 'X'
X	48354064	C	T	0	0	Predictions not available for allosomal chromosome 'X'
X	48700497	C	T	0	0	Predictions not available for allosomal chromosome 'X'
X	48918380	G	A	0	0	Predictions not available for allosomal chromosome 'X'
X	49122836	T	C	0	0	Predictions not available for allosomal chromosome 'X'
X	52653277	C	T	0	0	Predictions not available for allosomal chromosome 'X'
X	52824150	A	G	0	0	Predictions not available for allosomal chromosome 'X'
X	54751186	T	G	0	0	Predictions not available for allosomal chromosome 'X'
X	54757346	T	C	0	0	Predictions not available for allosomal chromosome 'X'
X	64193107	A	G	0	0	Predictions not available for allosomal chromosome 'X'
X	68840609	A	C	0	0	Predictions not available for allosomal chromosome 'X'
X	95974107	A	C	0	0	Predictions not available for allosomal chromosome 'X'
X	99720306	A	C	0	0	Predictions not available for allosomal chromosome 'X'
X	102566909	C	T	0	0	Predictions not available for allosomal chromosome 'X'
X	103785896	T	C	0	0	Predictions not available for allosomal chromosome 'X'
X	108190495	A	G	0	0	Predictions not available for allosomal chromosome 'X'
X	108210200	A	C	0	0	Predictions not available for allosomal chromosome 'X'
X	110453530	T	G	0	0	Predictions not available for allosomal chromosome 'X'
X	110688735	T	G	0	0	Predictions not available for allosomal chromosome 'X'
X	111247651	C	T	0	0	Predictions not available for allosomal chromosome 'X'
X	115302221	A	C	0	0	Predictions not available for allosomal chromosome 'X'
X	115666004	C	A	0	0	Predictions not available for allosomal chromosome 'X'
X	118975209	C	T	0	0	Predictions not available for allosomal chromosome 'X'
X	119646923	C	T	0	0	Predictions not available for allosomal chromosome 'X'
X	124405213	A	C	0	0	Predictions not available for allosomal chromosome 'X'
X	124482063	A	C	0	0	Predictions not available for allosomal chromosome 'X'
X	129921688	T	A	0	0	Predictions not available for allosomal chromosome 'X'
X	132079853	G	A	0	0	Predictions not available for allosomal chromosome 'X'
X	135021758	A	G	0	0	Predictions not available for allosomal chromosome 'X'
X	139596865	C	T	0	0	Predictions not available for allosomal chromosome 'X'
X	152168761	G	A	0	0	Predictions not available for allosomal chromosome 'X'
X	152650650	A	C	0	0	Predictions not available for allosomal chromosome 'X'
X	153445064	C	A	0	0	Predictions not available for allosomal chromosome 'X'
X	154296112	C	A	0	0	Predictions not available for allosomal chromosome 'X'
X	154323081	G	A	0	0	Predictions not available for allosomal chromosome 'X'
X	155228281	A	T	0	0	Predictions not available for allosomal chromosome 'X'
X	155895400	T	C	0	0	Predictions not available for allosomal chromosome 'X'
1	3815539	T	C	0	0.015305	benign (high conf.)
1	25562931	C	T	0	0.027118	benign (high conf.)
1	69931404	T	C	0	0.018564	benign (high conf.)
1	75787833	A	T	0	0.02095	benign (high conf.)
1	150081307	T	C	0	0.04981	benign
1	156657611	C	A	0	0.029586	benign (high conf.)
1	167880691	G	A	0	0.029723	benign (high conf.)
1	180019859	G	A	0	0.052253	benign
1	196743799	A	G	0	0.025721	benign (high conf.)
1	220214018	C	A	0	0.245852	benign
2	52076329	A	C	0	0.027754	benign (high conf.)
2	62826352	A	T	0	0.507806	pathogenic
2	151461017	T	C	0	0.031038	benign
2	230759947	G	T	0	0.176333	benign
3	44070190	G	C	0	0.081179	benign
3	44976412	A	T	0	0.016982	benign (high conf.)
3	44976413	G	T	0	0.025176	benign (high conf.)
3	52744440	C	T	0	0.016669	benign (high conf.)
3	67520349	A	G	0	0.080563	benign
3	198038736	G	T	0	0.207507	benign
4	2173821	A	G	0	0.013347	benign (high conf.)
4	15840033	G	T	0.61918	0	pathogenic
4	83310567	G	T	0	0.035958	benign
4	112357260	G	A	0	0.292673	benign
5	10249682	C	A	0	0.085602	benign
5	44388349	G	T	0	0.965382	pathogenic
5	83644666	C	T	0	0.990594	pathogenic (high conf.)
5	142007747	G	C	0	0.069713	benign
5	149315984	C	A	0	0.150014	benign
5	170081771	T	C	0	0.015313	benign (high conf.)
6	30341731	T	C	0.004739	0	benign (high conf.)
6	31281109	C	T	0	0.555726	pathogenic
6	31627932	T	G	0.813924	0	pathogenic
6	31870664	T	C	0.138106	0	benign
6	33007604	A	G	0	0.033091	benign
6	35797400	G	A	0	0.176399	benign
6	132770161	C	T	0	0.063201	benign
6	169762419	A	C	0	0.167022	benign
6	169773181	G	A	0	0.040516	benign
7	584385	C	A	0	0.04136	benign
7	4907452	C	T	0.915805	0	pathogenic
7	44019206	G	A	0	0.07126	benign
7	135737042	A	G	0	0.038348	benign
7	140753336	A	T	0.914006	0	pathogenic
8	2099018	C	A	0	0.030264	benign
8	5072911	G	A	0	0.11865	benign
8	7357822	C	T	0	0.260538	benign
8	22927646	G	A	0.016386	0	benign (high conf.)
8	35722501	T	G	0	0.469257	benign
8	43146955	C	A	0.045847	0	benign
9	15423203	G	T	0	0.039432	benign
9	67884286	T	C	0	0.018518	benign (high conf.)
9	69239853	C	G	0	0.086255	benign
9	103005883	G	A	0	0.080918	benign
9	109391038	G	A	0	0.018598	benign (high conf.)
9	122159813	C	T	0	0.23471	benign
9	128707454	A	G	0	0.019679	benign (high conf.)
9	136371769	G	A	0	0.046952	benign
9	136462821	A	T	0	0.05249	benign
10	30695983	C	T	0	0.626299	pathogenic
10	60787979	C	A	0	0.014367	benign (high conf.)
10	71755346	G	T	0	0.083363	benign
10	72230276	G	T	0	0.214868	benign
10	77835659	C	T	0	0.01593	benign (high conf.)
10	94775432	G	A	0.595592	0	pathogenic
10	97611390	A	G	0	0.033079	benign
10	128464597	T	G	0	0.097488	benign
11	1191333	C	A	0	0	No prediction found
11	6218925	T	C	0	0.302871	benign
11	18771813	T	C	0	0.030325	benign
11	64229290	G	A	0.966457	0	pathogenic
11	64807756	A	G	0	0.04982	benign
11	65032347	T	C	0	0.040191	benign
11	65864889	C	A	0	0.24275	benign
11	94305445	A	G	0	0.164854	benign
11	108094692	A	T	0	0.328249	benign
11	134281972	C	T	0	0.030076	benign
12	12635825	G	A	0.922236	0	pathogenic
12	15120998	C	T	0	0.018168	benign (high conf.)
12	15121023	A	G	0	0.037107	benign
12	38078131	G	A	0	0.059801	benign
12	47791808	A	C	0	0.090715	benign
12	54408008	T	G	0	0.013604	benign (high conf.)
12	57731810	G	A	0.543095	0	pathogenic
12	79808662	A	G	0	0.122935	benign
12	96013127	T	A	0	0.099061	benign
12	107618343	G	A	0.908772	0	pathogenic
12	112149652	C	T	0	0.017785	benign (high conf.)
12	113387183	C	T	0	0.047236	benign
12	117265294	A	G	0	0.189035	benign
13	18894897	A	G	0	0.02341	benign (high conf.)
13	19387841	G	A	0	0.100372	benign
13	48320486	G	T	0	0.043991	benign
13	71556990	C	T	0	0.236846	benign
13	75309893	C	A	0	0.150618	benign
13	99318241	C	A	0	0.021174	benign (high conf.)
14	39308403	A	G	0	0.051106	benign
14	73263612	C	T	0	0.024386	benign (high conf.)
14	74874212	G	T	0	0.180086	benign
14	91723022	T	A	0	0.059222	benign
14	103336567	T	C	0	0.025648	benign (high conf.)
14	105623000	T	C	0	0.095109	benign
14	106601462	T	G	0	0	No prediction found
15	20240534	A	G	0	0.027866	benign (high conf.)
15	20285027	T	C	0	0.025054	benign (high conf.)
15	43149169	T	C	0	0.034618	benign
15	52425735	A	T	0	0.22565	benign
15	99131481	A	G	0.079231	0	benign
16	790409	T	C	0	0.022894	benign (high conf.)
16	1459052	G	T	0	0.042737	benign
16	2804937	C	T	0	0.208273	benign
16	20799854	A	T	0	0.165481	benign
16	27469294	C	A	0.064541	0	benign
16	34586864	A	C	0	0.27263	benign
16	46394776	A	G	0	0.064917	benign
16	46394850	C	G	0	0.071444	benign
16	48167796	A	G	0	0.013989	benign (high conf.)
16	88715265	C	A	0	0.302208	benign
17	979658	C	A	0.080304	0	benign
17	4943368	G	T	0	0.021683	benign (high conf.)
17	5004175	G	A	0	0.066272	benign
17	18335351	G	T	0	0.036671	benign
17	19382211	T	C	0.008181	0	benign (high conf.)
17	46171403	T	C	0.003424	0	benign (high conf.)
17	46171448	G	A	0.00492	0	benign (high conf.)
17	74927066	C	A	0	0.03086	benign
17	77488932	A	C	0	0.015603	benign (high conf.)
18	39622030	C	T	0	0.018533	benign (high conf.)
18	70205653	G	A	0.00787	0	benign (high conf.)
19	1013177	G	A	0	0.039364	benign
19	6669767	C	G	0	0.02932	benign (high conf.)
19	12463824	A	G	0	0.185308	benign
19	40515320	C	T	0.005482	0	benign (high conf.)
19	43831400	A	G	0	0.02461	benign (high conf.)
[truncated: 105,926 more rows]
